# Supplementary material for: Effect of Xpert MTB/RIF testing introduction and favorable outcome predictors for tuberculosis treatment among HIV infected adults in rural southern Mozambique. A retrospective cohort study
Source: PLoS One. 2020 Mar 9;15(3):e0229995. doi: 10.1371/journal.pone.0229995 (PMC7062249; doi:10.1371/journal.pone.0229995)
Supplement: S1 Table — (ZIP) [file pone.0229995.s001.zip]

Archive with 1 entries (1 files):
- TB patients Carmelo 2006-2017_anonymized.xlsx
