# Supplementary material for: Effect of Xpert MTB/RIF testing introduction and favorable outcome predictors for tuberculosis treatment among HIV infected adults in rural southern Mozambique. A retrospective cohort study
Source: PLoS One. 2020 Mar 9;15(3):e0229995. doi: 10.1371/journal.pone.0229995 (PMC7062249; doi:10.1371/journal.pone.0229995)
Supplement: S1 Table — (ZIP) [file pone.0229995.s001.zip › TB patients Carmelo 2006-2017_anonymized.xlsx]

## Sheet: Total
Date of registry at TB clinic	Sex	Age	Distance from home to the hospital (public transport)	Distance from home to the hospital (kilometers)	TB type	TB location	Registry category	ZN microscopy	Diagnostic through X-ray	Diagnostic through GeneXpert	Rifampicin resistance	Days between registry at the TB clinic and TB treatment start	Days between TB treatment start and ART start	Course	Days on treatment	Treatment outcome	HIV status	ART category	Days between ART start date and follow-up end date	Cause of follow-up end	CD4 at ART start	CD4%	Viral load	Comments
9651	F	26	Walking distance	1	P	N/A	new	negative				0	no data	adult	4	death	positive	no data	4	death
9658	F	18	1 bus	20	E	lymph nodes	new	negative				0	-57	adult	179	treatment complete	positive	new	2741	death	339	12.8	383300
9658	M	25	Walking distance	1	E	pleura	new	negative				0	-294	adult	179	treatment complete	positive	new	active	active	281	8.1
9658	M	38	Walking distance	1	P	N/A	new	positive				1	no data	adult	181	cured	positive	no data	1648	lost to follow up
9658	M	45	Walking distance	1	P	N/A	new	positive				0	-1107	adult	179	cured	positive	new	2	death	704	33.9
9658	F	46	Walking distance	1	P	N/A	new	positive				0	-809	adult	181	cured	positive	new	770	transferred	199	7.9	227100
9659	F	38	1 bus	40	P	N/A	new	positive				-18	no data	adult	123	lost to follow up	positive	no data	1737	lost to follow up
9662	F	28	1 bus	32	P	N/A	new	positive				0	-59	adult	181	cured	positive	new	305	lost to follow up	114	14.6	140000
9663	F	27	Walking distance	1	P	N/A	new	negative				-24	32	adult	239	treatment complete	positive	new	active	active	51	9	500000
9663	F	32	Walking distance	1	P	N/A	new	negative				-12	85	adult	158	death	positive	new	73	death	49	6.3	500000
9663	F	33	1 bus	10	P	N/A	new	positive				0	55	adult	180	cured	positive	new	3851	death
9664	F	27	Walking distance	1	P	N/A	new	negative				0	42	adult	180	treatment complete	positive	new	active	active	193	6.9	500000
9664	F	25	1 bus	40	E	lymph nodes	relapse	positive				1	27	retreatment	169	death	positive	new	142	death	84	26.3	1
9666	F	33	1 bus	15	P	N/A	failure	positive				0	53	retreatment	158	death	positive	new	105	death	34	3.6	238150
9666	F	28	Walking distance	1	P	N/A	new	positive				0	239	adult	250	cured	positive	new	18	death	126	6.5	37000
9666	F	28	1 bus	27	P	N/A	new	positive				0	2435	adult	179	cured	positive	new	active	active	311	10
9666	F	25	Walking distance	1	P	N/A	new	positive				0	69	adult	180	cured	positive	new	376	death	116	9.8	500000
9669	F	46	Walking distance	1	P	N/A	new	positive				-2	no data	adult	59	death	positive	no data	59	death
9671	M	25	1 bus	27	P	N/A	new	positive				1	N/A	adult	179	cured	negative	N/A	N/A	N/A
9671	M	36	Walking distance	1	P	N/A	new	positive				0	561	adult	212	cured	positive	new	active	active	323		177000
9673	F	44	1 bus	75	P	N/A	new	negative				-58	350	adult	215	treatment complete	positive	new	54	death	43	6.2	124500
9674	M	30	1 bus	5	P	N/A	relapse	positive				-4	2334	retreatment	195	lost to follow up	positive	transferred	active	active
9674	F	25	1 bus	23	P	N/A	new	positive				-1	no data	adult	0	death	positive	no data	0	death
9676	F	43	1 bus	23	P	N/A	new	negative				-58	299	adult	178	treatment complete	positive	new	11	death	16	6
9677	M	25	Walking distance	1	P	N/A	new	negative				-61	349	adult	180	treatment complete	positive	new	10	death	37	1.4
9677	F	23	Walking distance	1	P	N/A	new	positive				0	433	adult	179	cured	positive	new	active	active
9677	F	29	1 bus	20	P	N/A	new	positive				0	N/A	adult	190	cured	negative	N/A	N/A	N/A
9677	M	43	Walking distance	1	P	N/A	new	negative				-1	1501	adult	191	treatment complete	positive	new	active	active	85
9678	F	23	Walking distance	1	P	N/A	new	negative				0	107	adult	127	death	positive	new	20	death	25	2.8	265000
9678	M	34	1 bus	10	P	N/A	relapse	positive				1	13	retreatment	270	cured	positive	new	active	active	169	17.8	500000
9679	M	36	Walking distance	1	P	N/A	new	negative				-1	N/A	adult	179	treatment complete	negative	N/A	N/A	N/A
9679	M	18	Walking distance	1	P	N/A	new	positive				0	not on ART	adult	179	cured	positive	not on ART	not on ART	no data
9681	F	34	Walking distance	1	P	N/A	new	positive				0	N/A	adult	179	cured	negative	N/A	N/A	N/A
9681	F	27	Walking distance	1	P	N/A	new	negative				-1	244	adult	179	treatment complete	positive	new	65	death	35	4.5	96500
9681	F	28	1 bus	20	E	lymph nodes	new	extrapulmonary				-1	not on ART	adult	127	death	positive	not on ART	127	death
9683	F	51	Walking distance	1	P	N/A	relapse	positive				0	88	retreatment	270	cured	positive	new	3170	death
9683	M	53	Walking distance	1	P	N/A	new	negative				-14	no data	adult	145	death	positive	no data	145	death
9684	F	28	1 bus	4	P	miliary	new	negative				1	136	adult	239	treatment complete	positive	new	970	death
9684	M	29	Walking distance	1	P	N/A	new	negative				-3	not on ART	adult	179	treatment complete	positive	not on ART	1697	lost to follow up
9684	F	37	Walking distance	1	P	N/A	new	negative				0	52	adult	110	death	positive	new	58	death	3	0.3	287900
9684	F	25	Walking distance	1	P	N/A	new	negative				-4	-45	adult	3	death	positive	new	48	death	101	7.9	245000
9684	F	37	Walking distance	1	P	N/A	new	negative				-18	804	adult	176	treatment complete	positive	new	active	active	338	16.5
9684	M	34	1 bus	10	E	pleura	new	extrapulmonary				-8	25	adult	75	death	positive	new	50	death	116	11	37000
9684	M	35	Walking distance	1	E	pleura	new	extrapulmonary				-45	66	adult	181	treatment complete	positive	new	1633	lost to follow up	21	2.9	70000
9684	M	30	Walking distance	1	P	N/A	new	negative				-12	no data	adult	37	death	positive	no data	37	death	13	3	500000
9684	M	38	Walking distance	1	P	N/A	new	negative				0	792	adult	179	treatment complete	positive	new	active	active	24	1.1	131000
9684	M	29	1 bus	10	E	lymph nodes	new	extrapulmonary				-25	no data	adult	242	treatment complete	positive	no data	372	death
9685	M	33	1 bus	5	P	N/A	new	positive				0	no data	adult	179	cured	positive	no data	1694	lost to follow up	83	7	283725
9686	M	59	Walking distance	1	P	N/A	new	negative				0	N/A	adult	181	treatment complete	negative	N/A	N/A	N/A
9686	M	36	Walking distance	1	P	N/A	new	negative				-19	294	adult	179	treatment complete	positive	new	active	active	35	3.5	132000
9690	F	43	Walking distance	1	E	lymph nodes	new	extrapulmonary				0	no data	adult	13	death	positive	no data	13	death
9690	F	49	1 bus	32	P	N/A	new	positive				-30	no data	adult	182	cured	positive	no data	1647	lost to follow up
9690	F	25	Walking distance	1	E	lymph nodes	new	extrapulmonary				0	948	adult	182	treatment complete	positive	new	3053	lost to follow up	223	29.7
9690	F	30	1 bus	30	P	N/A	new	positive				1	N/A	adult	9	lost to follow up	negative	N/A	N/A	N/A
9691	F	38	Walking distance	1	P	N/A	new	positive				0	N/A	adult	169	death	negative	N/A	N/A	death
9691	F	21	Walking distance	1	P	N/A	new	negative	X			-1	255	adult	178	treatment complete	positive	new	81	lost to follow up	312	24.2	24600
9692	F	31	1 bus	40	E	lymph nodes	relapse	extrapulmonary				-8	37	retreatment	239	treatment complete	positive	new	560	death
9692	F	56	Walking distance	1	P	N/A	new	positive				-14	43	adult	219	cured	positive	new	879	transferred
9692	F	37	Walking distance	1	P	N/A	new	negative				-11	-149	adult	244	treatment complete	positive	new	active	active	119	8.9
9692	M	40	1 bus	20	P	N/A	new	positive				1	417	adult	179	cured	positive	new	active	active	105	14.2	4000
9692	M	24	1 bus	27	P	N/A	new	negative				1	no data	adult	28	lost to follow up	positive	no data	1685	lost to follow up
9693	M	36	Walking distance	1	P	N/A	new	positive				-24	1271	adult	179	cured	positive	new	326	death	333	8.9
9693	F	41	Walking distance	1	E	lymph nodes	new	extrapulmonary				-13	258	adult	178	treatment complete	positive	new	active	active
9694	F	48	Walking distance	1	P	N/A	new	negative				1	not on ART	adult	179	treatment complete	positive	not on ART	not on ART	no data
9695	M	28	Walking distance	1	P	N/A	new	negative				-1	no data	adult	166	death	positive	no data	166	death
9695	M	29	1 bus	48	P	N/A	new	negative				-2	not on ART	adult	179	treatment complete	positive	not on ART	1775	no data
9695	M	34	Walking distance	1	P	N/A	new	positive				-8	66	adult	104	death	positive	new	38	death	225	29.1	500000
9695	M	64	1 bus	10	P	N/A	new	positive				0	N/A	adult	179	cured	negative	N/A	N/A	N/A
9699	F	29	Walking distance	1	P	N/A	new	negative				0	N/A	adult	181	treatment complete	negative	N/A	N/A	N/A
9699	M	52	1 bus	10	P	N/A	new	positive				0	N/A	adult	181	cured	negative	N/A	N/A	N/A
9699	M	22	Walking distance	1	P	N/A	new	positive				0	N/A	adult	180	cured	negative	N/A	N/A	N/A
9699	M	67	Walking distance	1	P	N/A	new	negative				0	N/A	adult	182	treatment complete	negative	N/A	N/A	N/A
9700	F	38	Walking distance	1	P	N/A	new	negative				0	19	adult	180	treatment complete	positive	new	2134	death	160	5.4	12035
9702	M	33	1 bus	10	E	peritoneum	new	extrapulmonary				-4	N/A	adult	182	treatment complete	negative	N/A	N/A	N/A
9702	F	32	Walking distance	1	E	lymph nodes	new	extrapulmonary				-1	1806	adult	179	treatment complete	positive	new	active	active	349	17.5
9702	F	22	Walking distance	1	P	N/A	new	positive				-1	no data	adult	179	lost to follow up	positive	no data	1678	lost to follow up
9705	M	56	Walking distance	1	P	N/A	new	negative				0	-322	adult	7	lost to follow up	positive	new	485	death	27	5.1	550
9705	F	65	1 bus	33	P	N/A	new	negative				0	N/A	adult	179	treatment complete	negative	N/A	N/A	N/A
9706	F	30	Walking distance	1	P	N/A	new	positive				0	N/A	adult	180	cured	negative	N/A	N/A	N/A
9706	M	66	Walking distance	1	P	N/A	new	positive				0	N/A	adult	182	cured	negative	N/A	N/A	N/A
9706	M	35	1 bus	23	P	N/A	new	positive				0	no data	adult	179	cured	positive	no data	1673	lost to follow up
9707	F	30	Walking distance	1	P	N/A	new	negative				0	127	adult	271	treatment complete	positive	new	active	active
9707	F	27	1 bus	32	P	N/A	new	positive				-1	708	adult	179	cured	positive	new	111	lost to follow up	152	9.16	54700
9707	F	29	1 bus	10	P	N/A	new	negative				1	no data	adult	180	treatment complete	positive	no data	1671	lost to follow up	313	7	68000
9707	M	25	1 bus	10	P	N/A	new	positive				0	no data	adult	184	cured	positive	no data	1672	lost to follow up
9708	M	25	1 bus	10	P	N/A	failure	positive				1	N/A	retreatment	239	cured	negative	N/A	N/A	N/A
9708	M	16	1 bus	5	P	N/A	new	positive				1	N/A	adult	186	cured	negative	N/A	N/A	N/A
9712	M	41	Walking distance	1	P	N/A	new	negative				0	24	adult	239	treatment complete	positive	new	815	transferred	82	7.4
9712	F	26	Walking distance	1	P	N/A	new	negative				1	-29	adult	240	treatment complete	positive	new	active	active	15	2	21000
9712	M	43	Walking distance	1	P	N/A	new	positive				-12	11	adult	181	cured	positive	new	active	active	113	8.6	87000
9712	M	40	1 bus	40	P	N/A	relapse	positive				-10	N/A	retreatment	40	death	negative	N/A	N/A	death
9712	M	36	1 bus	40	P	N/A	new	negative				-5	not on ART	adult	185	treatment complete	positive	not on ART	not on ART	no data
9712	M	50	Walking distance	1	P	N/A	new	negative				-7	no data	adult	223	death	positive	no data	223	death
9712	M	27	Walking distance	1	P	N/A	new	negative	X			-25	59	adult	259	treatment complete	positive	new	427	lost to follow up	176	7	28400
9712	M	19	1 bus	4	P	N/A	new	negative				-12	1443	adult	179	treatment complete	positive	new	active	active	336
9712	M	60	Walking distance	1	P	N/A	new	negative				-6	no data	adult	41	lost to follow up	positive	no data	1672	lost to follow up	27	5	140600
9712	M	51	Walking distance	1	E	pleura	new	extrapulmonary				0	24	adult	241	treatment complete	positive	new	active	active
9712	M	60	Walking distance	1	P	N/A	new	negative				-6	no data	adult	33	death	positive	no data	33	death	23	10	483450
9712	M	37	Walking distance	1	P	N/A	new	negative				-11	10	adult	96	death	positive	new	86	death	61	7	23200
9712	M	48	1 bus	10	P	N/A	new	positive				-12	N/A	adult	189	cured	negative	N/A	N/A	N/A
9712	F	29	1 bus	10	E	no data	new	extrapulmonary	X			-46	-17	adult	238	treatment complete	positive	new	active	active	96	12.6	34000
9712	F	30	Walking distance	1	P	N/A	new	negative				-18	-101	adult	239	treatment complete	positive	new	1883	lost to follow up	32
9712	F	48	1 bus	5	P	N/A	new	negative				-46	21	adult	239	treatment complete	positive	new	active	active	292	16.7	500000
9712	F	27	Walking distance	1	P	N/A	new	negative				1	40	adult	179	treatment complete	positive	new	1785	lost to follow up	51	7.5	500000
9712	F	51	1 bus	27	P	N/A	new	negative				-13	1639	adult	179	treatment complete	positive	new	2681	transferred	297	22.88
9712	F	29	1 bus	20	P	N/A	new	negative				-12	42	adult	77	death	positive	new	35	death	135	15.6	312000
9712	F	50	1 bus	10	P	N/A	new	negative				-26	no data	adult	185	treatment complete	positive	no data	no data	active	644	29	118000
9712	F	31	Walking distance	1	P	N/A	new	negative				-21	57	adult	239	treatment complete	positive	new	active	active
9712	M	28	1 bus	6	P	N/A	relapse	positive				-12	not on ART	retreatment	12	death	positive	not on ART	12	death
9713	M	35	Walking distance	1	P	N/A	new	negative				-8	-382	adult	179	treatment complete	positive	new	3377	transferred	238	10.5	28000
9713	M	50	Walking distance	1	P	N/A	new	negative				-8	no data	adult	223	death	positive	no data	223	death
9718	M	41	Walking distance	1	P	N/A	new	positive				-3	545	adult	209	cured	positive	new	active	active	41	4.55	83550
9718	M	63	1 bus	10	P	N/A	new	negative				1	394	adult	184	treatment complete	positive	new	637	death	142	7.59	500000
9720	M	41	Walking distance	1	P	N/A	new	negative	X			-14	58	adult	240	treatment complete	positive	new	active	active
9722	M	43	Walking distance	1	P	N/A	new	positive				0	119	adult	179	cured	positive	new	213	death
9722	F	56	1 bus	32	P	N/A	new	negative				1	no data	adult	79	death	positive	no data	79	death
9722	M	54	1 bus	20	P	N/A	new	negative				119	124	adult	252	treatment complete	positive	new	2823	death
9726	M	57	Walking distance	1	P	N/A	relapse	positive				0	132	retreatment	260	cured	positive	new	active	active	214	5.9	43600
9726	F	21	1 bus	20	E	pleura	new	extrapulmonary				0	no data	adult	44	death	positive	no data	44	death
9726	M	22	Walking distance	1	P	N/A	new	positive				0	N/A	adult	179	cured	negative	N/A	N/A	N/A
9726	M	27	Walking distance	1	P	N/A	new	positive				0	N/A	adult	181	cured	negative	N/A	N/A	N/A
9726	M	29	1 bus	23	P	N/A	new	negative				1	no data	adult	180	treatment complete	positive	no data	1707	death
9726	M	37	1 bus	52	P	N/A	new	negative				1	-146	adult	53	death	positive	new	199	death	150
9726	M	42	Walking distance	1	P	N/A	new	negative				1	no data	adult	7	death	positive	no data	7	death
9728	M	58	Walking distance	1	P	N/A	relapse	positive				0	N/A	retreatment	239	cured	negative	N/A	N/A	N/A
9728	M	30	1 bus	20	P	N/A	new	negative				1	no data	adult	49	death	positive	no data	49	death
9729	F	40	Walking distance	1	P	N/A	new	negative				0	-471	adult	239	treatment complete	positive	new	1806	death	47	11.4	123000
9728	M	59	1 bus	45	P	N/A	new	positive				-59	42	adult	179	cured	positive	new	261	death
9729	M	61	Walking distance	1	P	N/A	new	negative				0	144	adult	194	treatment complete	positive	new	216	death
9729	F	44	Walking distance	1	E	pleura	new	extrapulmonary				1	138	adult	117	treatment complete	positive	new	active	active
9732	F	28	1 bus	10	E	pelvic abscess	new	extrapulmonary				-19	-42	adult	179	treatment complete	positive	new	275	transferred
9733	M	37	1 bus	20	E	pleura	new	extrapulmonary				1	779	adult	179	treatment complete	positive	new	141	death	79	6.13	201750
9734	F	35	1 bus	32	P	N/A	new	negative				0	not on ART	adult	179	treatment complete	positive	not on ART	not on ART	no data
9734	F	28	1 bus	20	P	N/A	new	negative				1	not on ART	adult	86	death	positive	not on ART	86	death
9735	F	66	1 bus	40	P	N/A	new	positive				0	N/A	adult	179	cured	negative	N/A	N/A	N/A
9736	F	38	Walking distance	1	P	N/A	new	positive				0	N/A	adult	180	cured	negative	N/A	N/A	N/A
9739	M	38	1 bus	22	P	N/A	new	positive				0	N/A	adult	41	death	negative	N/A	N/A	death
9739	M	51	Walking distance	1	P	N/A	new	negative				-13	no data	adult	13	death	positive	no data	13	death
9740	M	36	Walking distance	1	P	N/A	new	negative				-18	40	adult	64	death	positive	new	24	death	0	0.1	284550
9740	M	53	1 bus	45	P	N/A	new	positive				-81	no data	adult	75	death	positive	no data	75	death
9741	F	20	Walking distance	1	E	peritoneum	new	extrapulmonary	X			-1	no data	adult	40	death	positive	no data	40	death	479	33	22700
9741	F	29	1 bus	20	P	N/A	new	negative				0	not on ART	adult	184	treatment complete	positive	not on ART	not on ART	no data
9741	F	18	1 bus	20	P	N/A	new	negative				-1	not on ART	adult	181	treatment complete	positive	not on ART	not on ART	no data
9741	M	31	Walking distance	1	P	N/A	new	positive				0	no data	adult	149	cured	positive	no data	1657	lost to follow up
9741	F	29	1 bus	10	E	lymph nodes	new	extrapulmonary				1	539	adult	188	treatment complete	positive	new	active	active
9742	F	35	1 bus	5	P	N/A	new	positive				0	no data	adult	153	death	positive	no data	153	death
9742	M	48	1 bus	10	P	N/A	new	positive				0	421	adult	183	cured	positive	new	active	active
9742	F	38	Walking distance	1	P	N/A	new	negative				0	231	adult	179	treatment complete	positive	new	active	active
9743	F	29	1 bus	6	P	N/A	new	positive				-59	not on ART	adult	179	cured	positive	not on ART	not on ART	no data
9746	M	35	1 bus	10	E	lymph nodes	relapse	extrapulmonary				1	85	retreatment	240	treatment complete	positive	new	3430	death
9746	F	28	Walking distance	1	P	N/A	new	negative				1	1409	adult	179	treatment complete	positive	new	1498	lost to follow up	48
9747	M	35	1 bus	5	P	N/A	new	negative				0	576	adult	148	treatment complete	positive	new	1320	lost to follow up
9747	M	25	Walking distance	1	P	N/A	new	negative				-1	not on ART	adult	208	treatment complete	positive	not on ART	2985	refusal
9747	M	23	Walking distance	1	P	N/A	new	positive				-1	878	adult	183	cured	positive	new	active	active	243	18.1
9747	M	62	Walking distance	1	P	N/A	new	positive				0	N/A	adult	179	cured	negative	N/A	N/A	N/A
9748	F	53	Walking distance	1	P	N/A	new	negative				0	-99	adult	260	treatment complete	positive	new	2323	death	147	12.1	282000
9753	M	27	1 bus	23	P	N/A	new	negative	X			-61	-41	adult	239	treatment complete	positive	transferred	active	active
9753	M	31	1 bus	20	E	lymph nodes	new	extrapulmonary				1	251	adult	182	treatment complete	positive	new	324	transferred
9753	F	28	1 bus	48	P	N/A	new	negative				-75	58	adult	85	death	positive	new	27	death	120	5.6	409950
9754	M	46	1 bus	23	E	peritoneum	new	extrapulmonary				-60	42	adult	189	treatment complete	positive	new	2433	lost to follow up	120	18.5	76230
9754	M	33	1 bus	45	P	N/A	new	positive				0	no data	adult	179	cured	positive	no data	1645	lost to follow up
9755	M	32	Walking distance	1	P	N/A	new	positive				0	not on ART	adult	180	cured	positive	not on ART	1792	HIV negative
9755	M	51	Walking distance	1	E	lymph nodes	new	extrapulmonary				0	not on ART	adult	203	treatment complete	positive	not on ART	1770	lost to follow up
9755	M	43	Walking distance	1	E	pleura	new	extrapulmonary				0	not on ART	adult	180	treatment complete	positive	not on ART	89	lost to follow up
9755	M	25	1 bus	23	P	N/A	new	positive				1	not on ART	adult	152	lost to follow up	positive	not on ART	not on ART	no data
9755	F	39	1 bus	20	P	N/A	relapse	negative				2	-37	retreatment	238	treatment complete	positive	new	904	lost to follow up	55		83600
9760	M	30	1 bus	5	P	N/A	new	positive				-3	433	adult	193	cured	positive	new	560	death	122	7.61	76000
9760	M	61	1 bus	38	P	N/A	new	positive				-3	N/A	adult	188	cured	negative	N/A	N/A	N/A
9760	M	47	1 bus	40	P	N/A	new	positive				0	2768	adult	183	cured	positive	transferred	active	active
9761	M	59	1 bus	4	P	N/A	new	negative				0	185	adult	179	treatment complete	positive	new	4253	lost to follow up
9761	F	40	Walking distance	1	P	N/A	new	negative				1	86	adult	178	treatment complete	positive	new	185	death
9762	F	20	1 bus	10	P	N/A	new	positive				0	N/A	adult	179	cured	negative	N/A	N/A	N/A
9765	F	30	1 bus	10	P	N/A	new	positive				0	55	adult	164	failure	positive	new	131	death	77	19.4	500000
9767	F	46	Walking distance	1	P	N/A	new	positive				0	not on ART	adult	158	death	positive	not on ART	158	death
9767	F	42	1 bus	12	P	N/A	new	positive				0	N/A	adult	179	cured	negative	N/A	N/A	N/A
9767	F	35	1 bus	12	P	N/A	new	positive				0	not on ART	adult	179	cured	positive	not on ART	2595	refusal
9767	M	49	Walking distance	1	P	miliary	new	negative				0	1	adult	239	treatment complete	positive	transferred	active	active
9767	M	31	Walking distance	1	P	N/A	new	positive				-3	47	adult	179	cured	positive	new	217	lost to follow up	9	1	101000
9767	F	38	Walking distance	1	P	N/A	new	negative				-3	no data	adult	179	treatment complete	positive	no data	182	transferred
9769	F	26	1 bus	6	P	N/A	failure	positive				0	449	retreatment	253	cured	positive	new	active	active
9769	M	82	Walking distance	1	P	N/A	new	negative				1	N/A	adult	121	death	negative	N/A	N/A	death
9769	M	32	1 bus	10	P	N/A	new	negative				1	no data	adult	179	treatment complete	positive	no data	1629	lost to follow up
9772	M	48	Walking distance	1	P	N/A	new	negative				-1	1365	adult	179	treatment complete	positive	new	active	active	96
9775	M	22	1 bus	27	P	N/A	new	negative	X			-10	no data	adult	6	lost to follow up	positive	no data	13	death
9775	M	25	Walking distance	1	P	N/A	new	positive				0	N/A	adult	179	cured	negative	N/A	N/A	N/A
9776	F	46	Walking distance	1	P	miliary	new	negative	X			0	not on ART	adult	56	death	positive	not on ART	56	death
9776	M	40	1 bus	32	E	lymph nodes	new	extrapulmonary				0	212	adult	180	treatment complete	positive	new	109	death	11	1.3	26550
9778	M	56	Walking distance	1	P	N/A	new	positive				0	2190	adult	209	cured	positive	new	2330	lost to follow up	283	13
9777	M	71	1 bus	22	P	N/A	new	positive				1	433	adult	184	cured	positive	new	138	lost to follow up
9778	F	46	1 bus	4	P	N/A	new	positive				0	no data	adult	0	death	positive	no data	0	death
9778	F	41	Walking distance	1	E	pleura	new	extrapulmonary				0	188	adult	178	treatment complete	positive	new	active	active
9779	M	49	Walking distance	1	E	bone	new	extrapulmonary				-53	2285	adult	179	treatment complete	positive	new	active	active	227	37.8
9776	M	36	1 bus	20	P	N/A	new	positive				0	N/A	adult	180	cured	negative	N/A	N/A	N/A
9778	F	78	Walking distance	1	E	pleura	new	extrapulmonary				0	N/A	adult	178	treatment complete	negative	N/A	N/A	N/A
9781	M	44	Walking distance	1	P	N/A	new	positive				0	136	adult	179	cured	positive	new	1813	lost to follow up
9783	M	30	Walking distance	1	P	N/A	new	negative				0	no data	adult	179	treatment complete	positive	no data	1616	lost to follow up
9783	M	29	Walking distance	1	P	N/A	new	negative				-1	205	adult	179	treatment complete	positive	new	active	active
9783	M	56	Walking distance	1	P	N/A	new	negative				0	190	adult	183	treatment complete	positive	new	active	active
9783	F	39	Walking distance	1	P	N/A	new	negative				0	1093	adult	179	treatment complete	positive	new	active	active	264	19.76
9783	F	22	Walking distance	1	P	N/A	new	negative				-10	200	adult	183	treatment complete	positive	new	2092	lost to follow up
9783	F	36	1 bus	10	P	N/A	new	negative				-24	1	adult	197	failure	positive	new	134	death	43	3.1	1
9784	M	36	Walking distance	1	P	N/A	new	negative				0	no data	adult	106	lost to follow up	positive	no data	1824	death
9784	M	53	Walking distance	1	P	N/A	new	positive				1	N/A	adult	179	cured	negative	N/A	N/A	N/A
9785	M	50	1 bus	7	P	N/A	new	positive				0	N/A	adult	171	failure	negative	N/A	N/A	N/A
9788	M	23	1 bus	6	P	N/A	new	positive				0	no data	adult	179	cured	positive	no data	35	transferred
9789	M	36	Walking distance	1	P	N/A	new	negative				-20	no data	adult	39	death	positive	no data	39	death
9789	M	70	1 bus	32	P	N/A	new	negative				-13	no data	adult	179	treatment complete	positive	no data	1623	lost to follow up
9789	M	22	Walking distance	1	P	N/A	new	negative				-3	N/A	adult	179	treatment complete	negative	N/A	N/A	N/A
9790	M	53	1 bus	10	P	N/A	new	positive				-1	184	adult	179	cured	positive	new	active	active
9790	F	27	Walking distance	1	P	N/A	new	negative				0	12	adult	180	treatment complete	positive	new	active	active	58	4.1	56300
9791	F	65	1 bus	20	E	pleura	new	extrapulmonary				-34	N/A	adult	74	transferred	negative	N/A	N/A	N/A
9791	F	18	Walking distance	1	P	N/A	new	negative				-1	N/A	adult	88	death	negative	N/A	N/A	death
9791	M	46	1 bus	4	P	N/A	new	negative				0	not on ART	adult	179	treatment complete	positive	not on ART	1608	lost to follow up
9792	F	33	1 bus	12	P	N/A	new	positive				0	no data	adult	0	death	positive	no data	0	death
9792	M	22	Walking distance	1	P	N/A	new	positive				0	N/A	adult	185	cured	negative	N/A	N/A	N/A
9792	M	61	1 bus	10	P	N/A	new	negative	X			42	524	adult	178	treatment complete	positive	new	285	death	253	9.6	21800
9795	F	33	Walking distance	1	E	pleura	new	extrapulmonary				0	150	adult	182	treatment complete	positive	new	819	death	91		36900
9795	F	33	Walking distance	1	P	N/A	new	positive				0	179	adult	179	cured	positive	new	2559	lost to follow up
9796	F	34	1 bus	10	P	N/A	new	negative				0	79	adult	179	treatment complete	positive	new	active	active
9796	M	45	1 bus	10	P	N/A	new	negative				0	79	adult	179	treatment complete	positive	new	active	active
9796	M	19	1 bus	5	P	miliary	new	negative				0	N/A	adult	180	treatment complete	negative	N/A	N/A	N/A
9796	M	43	1 bus	20	P	N/A	new	positive				0	no data	adult	179	cured	positive	no data	1603	lost to follow up	84	7
9796	M	48	Walking distance	1	P	N/A	new	positive				0	no data	adult	8	death	positive	no data	8	death
9797	M	20	1 bus	10	P	N/A	new	negative				0	not on ART	adult	20	death	positive	not on ART	20	death
9798	F	27	Walking distance	1	P	N/A	new	negative				0	N/A	adult	148	treatment complete	negative	N/A	N/A	N/A
9798	M	78	1 bus	10	P	N/A	new	positive				-1	N/A	adult	58	lost to follow up	negative	N/A	N/A	N/A
9798	M	44	1 bus	20	E	intestine	relapse	extrapulmonary				-6	no data	adult	87	death	positive	no data	87	death	2	2	500000
9798	M	31	1 bus	4	E	no data	new	extrapulmonary				0	no data	adult	0	death	positive	no data	0	death
9798	F	36	1 bus	20	P	N/A	new	negative				0	-21	adult	179	treatment complete	positive	transferred	active	active
9799	M	27	Walking distance	1	P	N/A	new	positive				0	N/A	adult	179	cured	negative	N/A	N/A	N/A
9800	F	23	Walking distance	1	P	N/A	new	positive				0	N/A	adult	179	treatment complete	negative	N/A	N/A	N/A
9800	F	24	Walking distance	1	P	N/A	new	positive				0	26	adult	192	cured	positive	new	270	death	33	4.1	160500
9803	F	18	Walking distance	1	P	N/A	new	positive				0	43	adult	179	cured	positive	new	279	death	208	17.9	160000
9804	F	19	Walking distance	1	P	N/A	new	negative				-1	191	adult	181	treatment complete	positive	new	active	active	183	15.9	5300
9804	F	40	Walking distance	1	P	N/A	new	positive				-1	541	adult	179	cured	positive	new	active	active
9804	F	21	1 bus	20	E	pleura	new	extrapulmonary				-4	not on ART	adult	182	treatment complete	positive	not on ART	2562	refusal
9804	F	46	1 bus	7	P	N/A	new	negative				-42	no data	adult	42	death	positive	no data	42	death
9804	M	48	Walking distance	1	P	N/A	new	positive				0	20	adult	93	death	positive	new	73	death	4	0.9	108000
9804	M	50	1 bus	10	P	N/A	new	negative	X			-3	-31	adult	240	treatment complete	positive	new	active	active
9804	F	24	Walking distance	1	E	lymph nodes	relapse	positive				-12	-930	retreatment	243	treatment complete	positive	new	1186	death
9806	F	32	Walking distance	1	P	N/A	new	positive				-2	N/A	adult	180	cured	negative	N/A	N/A	N/A
9806	M	25	Walking distance	1	P	N/A	lost to follow up	positive				1	no data	adult	242	cured	positive	no data	1403	death
9806	M	40	1 bus	10	E	lymph nodes	new	extrapulmonary				1	41	adult	179	treatment complete	positive	new	150	death	10	1.6	84000
9806	M	30	1 bus	23	P	N/A	new	negative				-21	no data	adult	179	treatment complete	positive	no data	1417	death	35	2	500000
9809	M	30	1 bus	10	P	N/A	new	positive				0	1502	adult	210	cured	positive	new	active	active	209
9809	F	29	Walking distance	1	P	N/A	new	positive				0	no data	adult	184	cured	positive	no data	1739	lost to follow up
9809	M	43	1 bus	6	P	N/A	new	positive				0	1039	adult	181	cured	positive	new	active	active	314	10.13
9809	F	28	1 bus	12	P	N/A	new	positive				0	no data	adult	0	death	positive	no data	0	death
9810	F	20	Walking distance	1	P	N/A	new	negative				0	1967	adult	181	treatment complete	positive	new	127	death	66	12.6
9810	F	25	Walking distance	1	P	N/A	new	negative				0	not on ART	adult	209	treatment complete	positive	not on ART	1589	lost to follow up
9811	F	31	1 bus	20	P	N/A	new	positive				0	365	adult	179	cured	positive	new	173	lost to follow up
9811	F	30	Walking distance	1	P	N/A	new	positive				0	15	adult	179	cured	positive	new	active	active	121	16.6	500000
9812	M	42	1 bus	32	P	N/A	new	negative				0	113	adult	179	treatment complete	positive	new	active	active
9812	F	22	1 bus	20	E	peritoneum	new	extrapulmonary				0	N/A	adult	179	treatment complete	negative	N/A	N/A	N/A
9817	F	24	Walking distance	1	P	N/A	new	negative				0	2326	adult	178	treatment complete	positive	new	active	active	350	14.5
9817	M	40	1 bus	32	E	pleura	new	extrapulmonary				-43	not on ART	adult	182	treatment complete	positive	not on ART	1626	lost to follow up
9817	F	29	Walking distance	1	P	N/A	new	negative				1	582	adult	179	treatment complete	positive	new	active	active	278	20.6	15100
9817	F	35	Walking distance	1	P	N/A	new	negative				-3	no data	adult	13	death	positive	no data	13	death
9817	F	30	Walking distance	1	P	N/A	new	positive				-1	1592	adult	179	cured	positive	new	active	active	335
9818	F	51	1 bus	7	E	pleura	new	extrapulmonary				0	491	adult	177	treatment complete	positive	new	123	death	340	20	112600
9818	F	51	Walking distance	1	P	N/A	new	negative				0	232	adult	182	treatment complete	positive	new	active	active	33	4.4	304200
9818	M	35	1 bus	20	P	N/A	new	negative				-11	no data	adult	8	death	positive	no data	8	death
9818	F	46	1 bus	10	P	N/A	new	negative				-5	N/A	adult	2	death	not done	N/A	N/A	death
9820	M	41	1 bus	40	P	N/A	relapse	positive				0	132	adult	240	cured	positive	new	active	active
9821	M	49	Walking distance	1	P	N/A	new	negative				-1	no data	adult	24	death	positive	no data	24	death
9821	F	28	1 bus	48	P	N/A	new	positive				0	782	adult	180	cured	positive	new	347	transferred
9823	M	42	Walking distance	1	P	N/A	new	negative				0	N/A	adult	179	treatment complete	not done	N/A	N/A	N/A
9823	M	23	1 bus	10	E	pleura	new	extrapulmonary				0	738	adult	179	treatment complete	positive	new	active	active	461	17.1	121800
9824	F	18	Walking distance	1	P	N/A	new	negative				0	93	adult	188	treatment complete	positive	new	795	lost to follow up	114
9830	M	44	1 bus	43	E	no data	new	extrapulmonary				-6	not on ART	adult	34	death	positive	not on ART	34	death
9824	M	46	1 bus	40	P	N/A	new	positive				-1	88	adult	155	lost to follow up	positive	new	115	lost to follow up
9824	F	27	Walking distance	1	P	N/A	new	negative				-5	238	adult	187	treatment complete	positive	new	506	lost to follow up	92	10.1	500000
9824	F	34	1 bus	20	P	N/A	new	negative				0	not on ART	adult	179	treatment complete	positive	not on ART	1389	lost to follow up
9825	F	46	Walking distance	1	P	N/A	new	negative				0	no data	adult	0	death	positive	no data	0	death
9825	F	38	Walking distance	1	P	N/A	new	positive				0	no data	adult	45	death	positive	no data	45	death
9828	F	51	1 bus	10	E	pleura	new	extrapulmonary				0	180	adult	179	treatment complete	positive	new	active	active
9831	F	26	Walking distance	1	E	lymph nodes	relapse	positive				-5	-145	retreatment	241	treatment complete	positive	new	active	active	3	1.7	243000
9831	F	25	1 bus	23	P	N/A	new	positive				-4	146	adult	181	cured	positive	new	active	active	89	7.8	38100
9831	F	31	Walking distance	1	P	N/A	new	negative				0	N/A	adult	183	treatment complete	negative	N/A	N/A	N/A
9832	F	21	Walking distance	1	P	N/A	new	positive				0	51	adult	180	cured	positive	new	active	active	29	5.3	80300
9832	M	23	Walking distance	1	P	N/A	new	positive				0	N/A	adult	177	cured	negative	N/A	N/A	N/A
9832	M	22	1 bus	10	E	bone	new	extrapulmonary				-61	N/A	adult	179	treatment complete	negative	N/A	N/A	N/A
9832	M	53	1 bus	48	P	N/A	new	negative				-5	no data	adult	5	death	positive	no data	5	death
9833	F	56	1 bus	10	E	pleura	new	extrapulmonary				-27	3	adult	239	treatment complete	positive	new	574	death	79
9834	F	21	1 bus	12	P	N/A	new	positive				0	71	adult	217	cured	positive	new	2289	lost to follow up	229	25.7	28500
9834	F	37	Walking distance	1	E	pleura	new	extrapulmonary				0	1155	adult	179	treatment complete	positive	new	3349	transferred	291	17.41
9834	M	37	Walking distance	1	P	N/A	new	negative				-54	-48	adult	239	treatment complete	positive	new	active	active
9834	M	25	1 bus	10	P	N/A	new	positive				-35	N/A	adult	179	cured	negative	N/A	N/A	N/A
9834	M	45	1 bus	38	P	N/A	new	negative				-28	no data	adult	75	death	positive	no data	75	death
9834	M	21	1 bus	20	E	pleura	new	extrapulmonary				-14	2231	adult	184	treatment complete	positive	new	391	lost to follow up	361	10
9834	M	46	Walking distance	1	P	N/A	new	negative				0	no data	adult	32	death	positive	no data	32	death
9835	F	46	1 bus	20	P	N/A	new	positive				0	not on ART	adult	19	death	positive	not on ART	19	death
9837	F	29	Walking distance	1	P	N/A	failure	positive				0	36	retreatment	157	death	positive	new	121	death	192	21.9	2800
9837	F	41	Walking distance	1	P	N/A	new	negative				0	241	adult	179	treatment complete	positive	new	active	active
9837	F	36	Walking distance	1	P	N/A	new	positive				0	N/A	adult	210	cured	negative	N/A	N/A	N/A
9838	M	29	Walking distance	1	P	N/A	new	negative	X			0	-15	adult	239	treatment complete	positive	new	active	active
9838	M	39	Walking distance	1	P	N/A	new	positive				0	no data	adult	87	death	positive	no data	87	death
9838	M	23	1 bus	32	P	N/A	new	negative				0	no data	adult	27	death	positive	no data	27	death
9839	F	38	Walking distance	1	P	N/A	new	negative				0	442	adult	180	treatment complete	positive	new	active	active
9840	M	37	1 bus	5	P	N/A	new	positive				0	25	adult	179	cured	positive	new	273	lost to follow up
9840	F	38	1 bus	10	P	N/A	new	positive				0	39	adult	179	cured	positive	new	193	death
9841	M	28	1 bus	20	P	N/A	new	negative				0	not on ART	adult	180	treatment complete	positive	not on ART	not on ART	no data
9847	M	43	Walking distance	1	P	N/A	new	positive				0	113	adult	119	death	positive	new	6	death	8	0.4
9847	M	23	Walking distance	1	E	pleura	new	extrapulmonary				-2	no data	adult	63	death	positive	no data	63	death
9847	M	23	Walking distance	1	P	N/A	new	negative				-2	975	adult	179	treatment complete	positive	new	32	death	212	7.6	195000
9837	F	26	1 bus	20	P	N/A	new	positive				10	N/A	adult	179	cured	negative	N/A	N/A	N/A
9848	F	30	1 bus	12	P	N/A	new	negative				0	no data	adult	19	death	positive	no data	19	death
9851	F	47	Walking distance	1	E	lymph nodes	new	extrapulmonary				0	53	adult	240	treatment complete	positive	new	active	active
9852	F	28	1 bus	20	E	pleura	new	extrapulmonary				0	113	adult	239	treatment complete	positive	new	active	active	106	12.3	165200
9852	M	57	1 bus	23	P	N/A	new	positive				0	N/A	adult	180	cured	negative	N/A	N/A	N/A
9852	F	57	1 bus	10	E	lymph nodes	new	extrapulmonary				0	N/A	adult	179	treatment complete	negative	N/A	N/A	N/A
9853	M	48	1 bus	10	P	N/A	new	negative				0	not on ART	adult	85	death	positive	not on ART	85	death
9855	F	46	1 bus	20	P	N/A	new	positive				-7	-130	adult	179	cured	positive	new	active	active
9855	F	22	Walking distance	1	P	N/A	new	negative				0	28	adult	220	treatment complete	positive	new	328	lost to follow up	3	0	17200
9855	M	41	Walking distance	1	P	N/A	relapse	positive				0	50	retreatment	80	death	positive	new	30	death	32	5.5	325000
9856	M	56	Walking distance	1	P	N/A	new	negative	X			0	11	adult	179	treatment complete	positive	new	3605	death
9858	M	21	1 bus	60	P	N/A	new	positive				0	not on ART	adult	189	cured	positive	not on ART	not on ART	no data
9860	M	37	1 bus	5	P	N/A	new	negative				0	1941	adult	239	treatment complete	positive	new	active	active	3	0.6
9861	M	30	Walking distance	1	P	N/A	new	negative				0	39	adult	204	treatment complete	positive	new	378	transferred
9861	M	35	1 bus	20	P	N/A	new	negative				-1	78	adult	110	death	positive	new	32	death	113	5.4	32000
9861	F	22	Walking distance	1	P	N/A	new	negative				-1	92	adult	179	treatment complete	positive	new	956	lost to follow up	30	3.8	0
9861	F	42	1 bus	10	P	N/A	new	negative				0	1057	adult	179	treatment complete	positive	new	active	active	234	13.59	8600
9861	F	33	Walking distance	1	P	N/A	new	negative				0	50	adult	180	treatment complete	positive	new	1902	death	197
9861	F	20	Walking distance	1	E	pericardium	new	extrapulmonary				-43	N/A	adult	179	treatment complete	negative	N/A	N/A	N/A
9861	F	43	1 bus	12	P	N/A	new	negative				-9	62	adult	239	treatment complete	positive	new	530	death	372	17.7	1600
9862	M	29	1 bus	10	P	N/A	new	negative				-1	235	adult	179	treatment complete	positive	new	1191	lost to follow up	292	15.4	376200
9862	F	36	Walking distance	1	P	N/A	new	negative				-1	672	adult	179	treatment complete	positive	new	14	death	277	16.3
9862	F	51	1 bus	10	P	N/A	new	negative				-1	98	adult	246	treatment complete	positive	new	active	active	506	19
9863	F	51	1 bus	4	E	lymph nodes	new	extrapulmonary				-1	601	adult	180	treatment complete	positive	new	active	active	360	19.5
9865	F	25	1 bus	5	P	N/A	new	negative				0	66	adult	179	treatment complete	positive	new	1188	lost to follow up	272	15.7
9865	M	46	1 bus	15	P	N/A	new	positive				0	N/A	adult	179	cured	negative	N/A	N/A	N/A
9865	M	29	Walking distance	1	p	N/A	new	negative				0	52	adult	179	treatment complete	positive	new	active	active
9865	F	40	Walking distance	1	E	lymph nodes	new	extrapulmonary				0	94	adult	7	lost to follow up	positive	new	active	active
9923	M	41	1 bus	23	p	N/A	new	positive				0	8	adult	209	cured	positive	new	294	transferred
9866	F	26	Walking distance	1	P	N/A	new	positive				0	N/A	adult	179	cured	negative	N/A	N/A	N/A
9866	F	23	1 bus	10	P	N/A	new	positive				0	51	adult	179	cured	positive	new	1320	transferred	285		7100
9866	M	29	Walking distance	1	E	lymph nodes	new	positive				0	247	adult	179	treatment complete	positive	restart	174	lost to follow up	18
9866	F	32	1 bus	4	P	N/A	new	positive				0	N/A	adult	179	cured	negative	N/A	N/A	N/A
9868	F	36	1 bus	10	P	N/A	failure	positive				0	-108	adult	26	death	positive	new	134	death
9868	M	39	1 bus	32	P	N/A	new	positive				0	no data	adult	27	transferred	positive	no data	1537	transferred
9868	F	56	Walking distance	1	P	N/A	new	negative				0	63	adult	83	death	positive	new	20	death	24	3.7	4000
9868	M	65	1 bus	38	P	N/A	new	positive				1	N/A	adult	98	death	negative	N/A	N/A	death
9869	F	66	1 bus	40	P	N/A	new	positive				0	1700	adult	179	cured	positive	new	653	death	216	9
9869	F	25	Walking distance	1	P	N/A	new	positive				0	N/A	adult	180	cured	negative	N/A	N/A	N/A
9869	F	41	1 bus	32	p	N/A	new	negative				0	14	adult	220	cured	positive	new	1505	death	104	15.6	41600
9872	F	35	Walking distance	1	P	N/A	new	positive				0	93	adult	179	cured	positive	new	active	active
9874	M	21	1 bus	5	E	pleura	new	extrapulmonary				-1	10	adult	138	transferred	positive	new	98	transferred	181	24.7	31800
9872	M	29	Walking distance	1	P	N/A	new	positive				0	33	adult	181	cured	positive	new	478	transferred
9875	M	39	Walking distance	1	P	N/A	new	positive				0	N/A	adult	197	cured	negative	N/A	N/A	N/A
9875	M	56	Walking distance	1	P	N/A	new	positive				0	not on ART	adult	180	cured	positive	not on ART	1678	lost to follow up
9876	M	72	Walking distance	1	P	N/A	new	positive				0	N/A	adult	181	cured	negative	N/A	N/A	N/A
9876	F	34	Walking distance	1	P	N/A	new	positive				-28	not on ART	adult	179	cured	positive	not on ART	1384	death
9877	M	63	Walking distance	1	P	N/A	relapse	positive				-21	75	retreatment	240	cured	positive	new	242	lost to follow up
9877	F	61	Walking distance	1	P	N/A	new	positive				-18	no data	adult	57	death	positive	no data	57	death
9877	M	32	1 bus	40	P	N/A	new	positive				-15	no data	adult	50	death	positive	no data	50	death	11	1
9877	M	50	Walking distance	1	P	N/A	new	negative				-7	-204	adult	10	death	positive	new	214	death
9877	M	42	1 bus	4	P	N/A	new	positive				-2	56	adult	118	death	positive	new	62	death	24	5.3	172000
9880	F	29	Walking distance	1	P	N/A	new	positive				0	no data	adult	33	death	positive	no data	33	death
9880	M	27	1 bus	10	P	N/A	new	negative				0	37	adult	239	treatment complete	positive	new	466	lost to follow up	23	3.6	500000
9881	M	42	1 bus	10	P	N/A	new	negative				0	50	adult	269	treatment complete	positive	new	732	death	138	13.8	500000
9881	M	27	1 bus	10	P	N/A	new	negative				0	211	adult	179	treatment complete	positive	new	active	active
9881	F	50	Walking distance	1	P	N/A	new	positive				1	23	adult	36	death	positive	new	13	death	20	2	74300
9883	F	29	Walking distance	1	P	N/A	new	negative				0	69	adult	180	treatment complete	positive	new	active	active
9904	M	42	Walking distance	1	P	N/A	new	negative				-21	97	adult	260	treatment complete	positive	new	1153	lost to follow up	127		18800
9886	F	25	Walking distance	1	P	N/A	new	negative				0	102	adult	122	death	positive	new	20	death	1	0.3	126500
9886	F	26	Walking distance	1	P	N/A	new	positive				1	N/A	adult	181	cured	negative	N/A	N/A	N/A
9887	M	28	Walking distance	1	P	N/A	new	negative				1	no data	adult	50	transferred	positive	no data	50	transferred
9887	F	25	Walking distance	1	P	N/A	new	negative	X			-57	75	adult	172	death	positive	new	97	death
9890	M	33	Walking distance	1	P	N/A	new	negative	X			0	97	adult	239	treatment complete	positive	new	224	lost to follow up
9890	M	27	Walking distance	1	p	N/A	new	positive				0	27	adult	179	cured	positive	new	166	death	37	9.6	330600
9893	M	35	1 bus	27	P	N/A	new	negative	X			0	53	adult	240	treatment complete	positive	new	active	active
9893	F	41	Walking distance	1	P	N/A	new	negative				0	no data	adult	72	death	positive	no data	72	death
9893	F	43	Walking distance	1	P	N/A	new	negative	X			0	248	adult	179	treatment complete	positive	new	active	active
9893	M	22	Walking distance	1	P	N/A	relapse	positive				1	23	retreatment	239	cured	positive	new	active	active	307	32.8	38600
9893	M	37	1 bus	7	P	N/A	new	negative				1	no data	adult	9	death	positive	no data	9	death
9894	F	28	1 bus	23	E	lymph nodes	new	extrapulmonary				0	23	adult	179	treatment complete	positive	new	370	lost to follow up	44	7.3	500000
9894	M	35	Walking distance	1	P	N/A	new	positive				0	114	adult	183	cured	positive	new	148	lost to follow up
9894	M	30	Walking distance	1	P	N/A	new	negative				0	-167	adult	1	lost to follow up	positive	new	180	refusal
9894	M	43	Walking distance	1	P	N/A	new	negative	X			1	78	adult	238	treatment complete	positive	new	active	active
9895	F	29	Walking distance	1	P	N/A	new	positive				0	no data	adult	7	death	positive	no data	7	death
9895	F	28	Walking distance	1	E	pleura	new	extrapulmonary				0	36	adult	179	treatment complete	positive	new	active	active	230	25.8	320000
9895	F	35	Walking distance	1	E	pleura	relapse	extrapulmonary				0	not on ART	adult	243	treatment complete	positive	not on ART	not on ART	lost to follow up
9896	M	28	Walking distance	1	P	N/A	new	negative				0	77	adult	239	treatment complete	positive	new	active	active
9897	F	61	1 bus	12	P	N/A	new	negative				0	N/A	adult	45	death	negative	N/A	N/A	death
9897	F	15-24	1 bus	40	P	N/A	new	positive				0	N/A	adult	113	lost to follow up	not done	N/A	N/A	N/A
9897	M	41	1 bus	20	P	N/A	new	negative	X			0	34	adult	110	lost to follow up	positive	new	160	lost to follow up
9900	F	32	Walking distance	1	P	N/A	new	negative				0	1481	adult	184	treatment complete	positive	new	202	lost to follow up	348
9901	F	68	1 bus	10	P	N/A	new	positive				0	N/A	adult	179	cured	negative	N/A	N/A	N/A
9901	M	48	Walking distance	1	P	N/A	new	positive				0	not on ART	adult	181	cured	positive	not on ART	not on ART	lost to follow up
9901	F	62	1 bus	10	P	N/A	new	negative				1	-23	adult	222	treatment complete	positive	new	2121	transferred
9901	M	46	1 bus	23	P	N/A	new	negative				1	no data	adult	0	death	positive	no data	0	death
9902	F	66	Walking distance	1	E	lymph nodes	new	extrapulmonary				0	N/A	adult	181	treatment complete	negative	N/A	N/A	N/A
9902	M	29	1 bus	20	P	N/A	new	negative				-31	1125	adult	210	treatment complete	positive	new	68	death	109	9.95
9902	M	62	Walking distance	1	P	N/A	new	positive				0	N/A	adult	181	cured	negative	N/A	N/A	N/A
9902	F	29	1 bus	10	E	peritoneum	new	extrapulmonary				2	27	adult	176	death	positive	new	149	death	436	28	14200
9902	F	26	Walking distance	1	P	N/A	new	positive				-15	no data	adult	13	death	positive	no data	13	death
9907	F	39	Walking distance	1	P	N/A	new	negative				0	no data	adult	0	death	positive	no data	0	death
9907	M	43	1 bus	10	P	N/A	new	positive				0	N/A	adult	59	lost to follow up	negative	N/A	N/A	N/A
9907	M	32	1 bus	32	P	N/A	new	negative				1	23	adult	133	lost to follow up	positive	new	389	lost to follow up	63	7	450000
9907	M	27	1 bus	10	P	N/A	new	negative				1	38	adult	72	lost to follow up	positive	new	178	transferred	217	15	73000
9908	M	15	1 bus	32	P	N/A	new	positive				-33	49	pediatric	68	death	positive	new	19	death	317	15.2	30500
9909	M	30	1 bus	40	P	N/A	new	positive				0	N/A	adult	143	death	negative	N/A	N/A	death
9909	F	26	Walking distance	1	P	N/A	new	negative				1	46	adult	103	death	positive	new	57	death	103	4.7	63000
9910	F	25	Walking distance	1	P	N/A	new	positive				-6	no data	adult	179	cured	positive	no data	1501	lost to follow up	940	30	8900
9910	F	45	Walking distance	1	P	miliary	new	negative				-8	58	adult	209	treatment complete	positive	new	430	death	86		22750
9910	M	33	Walking distance	1	P	N/A	new	negative				1	20	adult	72	lost to follow up	positive	new	413	transferred
9910	F	31	Walking distance	1	P	N/A	new	negative				1	32	adult	239	treatment complete	positive	new	1899	transferred
9915	M	41	1 bus	10	P	N/A	new	positive				0	45	adult	209	cured	positive	new	909	lost to follow up
9915	F	37	Walking distance	1	P	N/A	new	negative				1	2976	adult	179	treatment complete	positive	new	684	transferred	461
9915	M	34	1 bus	12	E	pleura	new	extrapulmonary				1	58	adult	270	treatment complete	positive	new	1763	lost to follow up
9916	M	65	Walking distance	1	P	N/A	new	negative				0	no data	adult	88	death	positive	no data	88	death	660	28	328700
9916	F	36	1 bus	10	P	N/A	new	positive				0	162	adult	209	cured	positive	new	active	active	310	20.2	98100
9916	F	31	Walking distance	1	E	lymph nodes	new	extrapulmonary				0	1590	adult	179	treatment complete	positive	new	916	transferred	315	14.3
9916	F	32	1 bus	10	P	N/A	new	negative				1	-119	adult	62	death	positive	new	181	death
9917	M	25	Walking distance	1	P	N/A	new	negative	X			-23	-28	adult	33	death	positive	new	61	death	30	4	500000
9917	M	25-64	3 bus	310	E	no data	new	extrapulmonary				-19	not on ART	adult	89	transferred	positive	not on ART	89	transferred
9917	F	25	1 bus	20	E	pleura	new	extrapulmonary				-39	58	adult	239	treatment complete	positive	new	813	lost to follow up	462	18.1
9917	M	22	Walking distance	1	P	N/A	new	negative				-38	52	adult	239	treatment complete	positive	new	722	lost to follow up	240	15.6	500000
9917	M	40	Walking distance	1	P	N/A	new	negative	X			-29	not on ART	adult	179	treatment complete	positive	not on ART	1517	lost to follow up
9917	M	34	Walking distance	1	P	N/A	new	negative				-29	22	adult	180	treatment complete	positive	new	322	lost to follow up
9917	M	43	1 bus	10	P	N/A	new	negative				-28	21	adult	37	death	positive	new	16	death	42	4.5
9917	M	56	1 bus	12	E	pleura	new	extrapulmonary				-21	-23	adult	200	death	positive	new	223	death
9917	F	46	Walking distance	1	E	pleura	new	extrapulmonary				-7	21	adult	42	death	positive	new	21	death	270	27.9	280000
9917	F	44	1 bus	5	E	pleura	new	extrapulmonary				-2	31	adult	179	treatment complete	positive	new	active	active
9917	F	29	Walking distance	1	P	N/A	new	negative				1	42	adult	225	treatment complete	positive	new	3850	lost to follow up
9917	M	54	1 bus	30	P	N/A	new	positive				1	13	adult	159	failure	positive	new	2031	transferred
9918	M	44	Walking distance	1	P	N/A	new	positive				0	69	adult	180	cured	positive	new	active	active
9917	F	41	Walking distance	1	P	N/A	new	negative				1	552	adult	180	treatment complete	positive	new	active	active	332	14.8	2900
9918	F	41	Walking distance	1	P	N/A	new	positive				0	N/A	adult	178	cured	negative	N/A	N/A	N/A
9918	M	34	1 bus	20	P	N/A	new	positive				0	not on ART	adult	209	cured	positive	not on ART	1725	lost to follow up
9918	M	30	1 bus	20	E	pleura	new	extrapulmonary				-7	1616	adult	185	treatment complete	positive	new	active	active	115	2.2
9922	F	37	1 bus	4	P	N/A	new	positive				1	no data	adult	2	death	positive	no data	2	death
9923	M	32	Walking distance	1	P	N/A	new	positive				0	50	adult	179	cured	positive	new	314	lost to follow up	19
9924	F	43	Walking distance	1	P	N/A	new	positive				0	130	adult	208	cured	positive	new	active	active
9923	F	70	1 bus	12	P	N/A	new	positive				0	N/A	adult	180	cured	negative	N/A	N/A	N/A
9923	M	25	Walking distance	1	P	N/A	new	negative				0	not on ART	adult	200	treatment complete	positive	not on ART	1632	lost to follow up
9923	F	17	Walking distance	1	E	pleura	new	extrapulmonary				0	not on ART	adult	211	treatment complete	positive	not on ART	1632	lost to follow up
9924	F	36	Walking distance	1	P	N/A	new	positive				0	N/A	adult	179	cured	negative	N/A	N/A	N/A
9924	F	50	Walking distance	1	P	N/A	relapse	positive				0	36	adult	241	cured	positive	new	active	active	95	15.7	56650
9924	M	38	1 bus	10	P	N/A	new	positive				1	496	adult	178	cured	positive	new	1808	transferred	298	13.8	53400
9924	F	39	Walking distance	1	P	N/A	new	negative				1	6	adult	13	death	positive	new	7	death	83	6.1
9924	F	37	Walking distance	1	E	lymph nodes	new	extrapulmonary				1	1681	adult	178	treatment complete	positive	new	active	active	250	14.5
9928	M	48	Walking distance	1	P	N/A	new	positive				0	N/A	adult	179	cured	negative	N/A	N/A	N/A
9928	F	43	Walking distance	1	P	N/A	new	positive				0	N/A	adult	179	cured	negative	N/A	N/A	N/A
9928	M	29	1 bus	4	P	N/A	new	positive				0	19	adult	209	cured	positive	new	254	lost to follow up
9928	M	26	Walking distance	1	E	lymph nodes	new	extrapulmonary				0	30	adult	36	death	positive	new	6	death	76	6.6
9928	M	49	Walking distance	1	P	N/A	new	negative				0	45	adult	247	treatment complete	positive	new	198	transferred
9929	F	31	1 bus	10	P	N/A	failure	positive				0	-109	retreatment	22	death	positive	new	131	death
9929	F	25	1 bus	27	P	N/A	new	negative				1	16	adult	239	treatment complete	positive	new	active	active	2	1.2	79800
9929	F	24	Walking distance	1	P	N/A	new	positive				0	-382	adult	178	cured	positive	new	active	active	233		40000
9931	M	20	Walking distance	1	P	N/A	new	positive				0	N/A	adult	180	cured	negative	N/A	N/A	N/A
9931	F	29	1 bus	10	P	N/A	new	negative				0	119	adult	239	treatment complete	positive	new	3675	transferred
9931	F	25	1 bus	32	P	N/A	new	positive				0	29	adult	145	cured	positive	new	193	transferred	106	19.6	500000
9932	M	41	1 bus	10	P	N/A	new	negative				-15	N/A	adult	67	death	negative	N/A	N/A	death
9932	M	73	Walking distance	1	P	N/A	new	negative				1	N/A	adult	177	treatment complete	negative	N/A	N/A	N/A
9932	M	34	Walking distance	1	P	N/A	new	positive				1	13	adult	177	cured	positive	new	active	active
9932	F	24	1 bus	10	P	N/A	new	positive				0	335	adult	179	cured	positive	new	82	lost to follow up
9935	M	44	1 bus	7	P	N/A	new	positive				1	22	adult	176	cured	positive	new	active	active
9935	M	50	1 bus	40	P	N/A	new	negative				1	27	adult	236	treatment complete	positive	new	active	active	92	14.6	234200
9936	M	56	1 bus	10	P	N/A	new	positive				0	30	adult	138	death	positive	new	108	death	4	1.5	73500
9936	M	59	Walking distance	1	P	N/A	new	negative				-7	N/A	adult	178	treatment complete	negative	N/A	N/A	N/A
9937	F	34	Walking distance	1	P	N/A	new	negative				0	1955	adult	179	treatment complete	positive	new	105	transferred	288
9937	F	22	Walking distance	1	P	N/A	new	negative				-72	2048	adult	179	treatment complete	positive	new	active	active	190	23.75
9937	F	26	Walking distance	1	P	N/A	new	negative				1	14	adult	240	treatment complete	positive	new	323	death	169	7.2	367700
9937	M	56	1 bus	23	P	N/A	new	positive				0	N/A	adult	209	cured	negative	N/A	N/A	N/A
9937	F	27	Walking distance	1	P	N/A	new	positive				0	15	adult	182	cured	positive	new	1117	lost to follow up	40	8.2	162200
9938	F	24	Walking distance	1	P	N/A	new	positive				0	413	adult	179	cured	positive	new	1336	lost to follow up
9938	F	29	Walking distance	1	E	pleura	new	extrapulmonary				1	not on ART	adult	179	treatment complete	positive	not on ART	1704	lost to follow up
9939	M	30	1 bus	27	P	N/A	new	positive				0	19	adult	178	cured	positive	new	2483	transferred
9942	M	50	Walking distance	1	P	N/A	new	negative				0	10	adult	179	treatment complete	positive	new	active	active
9942	M	32	Walking distance	1	P	miliary	new	negative				-17	6	adult	179	treatment complete	positive	new	302	transferred
9926	F	28	1 bus	32	P	N/A	new	negative				0	5	adult	237	treatment complete	positive	new	active	active	12	4.2	60000
9933	M	44	Walking distance	1	P	N/A	new	positive				0	16	adult	180	cured	positive	new	active	active	7	1.3	190200
9942	M	28	1 bus	20	E	lymph nodes	new	positive				-6	22	adult	179	treatment complete	positive	new	275	death
9937	M	32	Walking distance	1	P	N/A	new	negative				0	-20	adult	33	death	positive	new	53	death	3	1.2	368000
9942	M	30	Walking distance	1	P	miliary	new	negative				-2	18	adult	178	treatment complete	positive	new	363	lost to follow up
9943	M	51	Walking distance	1	P	N/A	new	positive				0	N/A	adult	179	cured	negative	N/A	N/A	N/A
9944	F	40	1 bus	20	E	pleura	new	extrapulmonary				0	14	adult	179	treatment complete	positive	new	2070	lost to follow up	226	14
9944	M	56	1 bus	20	P	N/A	new	positive				0	N/A	adult	148	cured	negative	N/A	N/A	N/A
9944	F	33	Walking distance	1	P	N/A	new	positive				0	N/A	adult	179	cured	negative	N/A	N/A	N/A
9944	F	25	Walking distance	1	P	N/A	new	positive				0	N/A	adult	180	cured	negative	N/A	N/A	N/A
9945	M	21	Walking distance	1	P	N/A	new	positive				1	N/A	adult	181	cured	negative	N/A	N/A	N/A
9946	F	26	Walking distance	1	P	N/A	relapse	positive				1	41	retreatment	239	cured	positive	new	812	lost to follow up	453	11.5	297350
9946	F	40	1 bus	5	P	miliary	new	negative				1	13	adult	117	lost to follow up	positive	new	213	lost to follow up
9947	F	41	1 bus	48	P	N/A	new	negative				0	-73	adult	239	treatment complete	positive	new	active	active
9949	M	22	1 bus	12	P	N/A	new	positive				0	11	adult	179	cured	positive	new	193	transferred	217	21.8	221600
9949	M	31	Walking distance	1	P	N/A	new	negative				0	not on ART	adult	179	treatment complete	positive	not on ART	1694	lost to follow up
9950	F	25	1 bus	10	P	N/A	new	positive				-4	not on ART	adult	180	cured	positive	not on ART	361	death
9950	F	36	Walking distance	1	P	N/A	new	positive				0	80	adult	139	death	positive	new	59	death	115	8.8	30500
9950	M	31	Walking distance	1	P	N/A	new	positive				0	not on ART	adult	184	cured	positive	not on ART	1669	lost to follow up
9950	M	29	Walking distance	1	P	N/A	new	negative				0	13	adult	35	death	positive	new	22	death	4	0.9	500000
9951	M	36	1 bus	12	P	N/A	new	positive				0	N/A	adult	178	cured	negative	N/A	N/A	N/A
9951	M	38	1 bus	12	P	N/A	new	positive				0	43	adult	138	failure	positive	new	848	death
9952	F	29	Walking distance	1	P	N/A	relapse	positive				0	-427	retreatment	239	cured	positive	new	1314	death	28		93000
9952	M	24	Walking distance	1	P	N/A	new	negative				-8	57	adult	239	treatment complete	positive	new	275	transferred	16	3	251700
9953	F	28	Walking distance	1	P	N/A	new	positive				0	not on ART	adult	182	cured	positive	not on ART	1699	transferred
9954	M	36	Walking distance	1	P	N/A	new	positive				-2	23	adult	182	cured	positive	new	240	death
9956	M	62	Walking distance	1	P	N/A	new	positive				-24	N/A	adult	178	cured	negative	N/A	N/A	N/A
9956	F	60	Walking distance	1	P	N/A	new	negative				-48	50	adult	50	death	positive	new	0	death	265	26.7	32500
9956	F	36	Walking distance	1	P	N/A	new	positive				-23	19	adult	239	cured	positive	new	736	lost to follow up	277	9.3	37400
9956	F	46	Walking distance	1	P	N/A	new	negative				-18	-14	adult	236	treatment complete	positive	new	active	active
9956	M	37	Walking distance	1	P	N/A	relapse	negative				-12	19	adult	240	treatment complete	positive	new	358	lost to follow up	10	4	400000
9956	M	36	1 bus	10	P	N/A	relapse	positive				-10	15	retreatment	245	cured	positive	new	active	active
9958	M	50	1 bus	7	P	N/A	failure	positive				0	N/A	retreatment	240	cured	negative	N/A	N/A	N/A
9958	F	39	Walking distance	1	E	pleura	new	extrapulmonary				0	85	adult	179	treatment complete	positive	new	active	active
9958	M	44	Walking distance	1	P	N/A	new	negative				0	N/A	adult	179	treatment complete	negative	N/A	N/A	N/A
9958	F	39	Walking distance	1	P	N/A	new	negative				0	57	adult	239	treatment complete	positive	new	active	active
9958	M	30	1 bus	38	P	N/A	new	positive				0	N/A	adult	211	cured	negative	N/A	N/A	N/A
9959	F	46	Walking distance	1	E	pleura	new	extrapulmonary				0	not on ART	adult	84	death	positive	not on ART	84	death
9945	F	40	Walking distance	1	E	lymph nodes	new	extrapulmonary				0	14	adult	179	treatment complete	positive	new	active	active
9963	M	45	Walking distance	1	E	pericardium	new	extrapulmonary				-49	N/A	adult	179	treatment complete	negative	N/A	N/A	N/A
9964	M	56	1 bus	20	P	N/A	new	negative	X			0	17	adult	24	death	positive	new	7	death	90	18.3
9964	F	30	Walking distance	1	P	N/A	new	negative	X			0	-12	adult	242	treatment complete	positive	new	1777	death
9964	M	29	1 bus	5	P	N/A	relapse	negative				0	not on ART	retreatment	2	death	positive	not on ART	2	death
9964	F	21	1 bus	60	P	N/A	new	positive				-75	not on ART	adult	85	death	positive	not on ART	85	death
9965	F	24	Walking distance	1	P	N/A	new	positive				0	N/A	adult	179	cured	negative	N/A	N/A	N/A
9967	M	48	Walking distance	1	P	N/A	new	negative				-2	not on ART	adult	179	treatment complete	positive	not on ART	1654	lost to follow up
9967	M	40	1 bus	32	P	N/A	new	positive				0	N/A	adult	179	cured	negative	N/A	N/A	N/A
9967	M	18	Walking distance	1	E	lymph nodes	new	positive				1	22	adult	180	treatment complete	positive	new	1023	death	15	1.4	500000
9968	F	22	Walking distance	1	P	N/A	new	negative	X			-3	15	adult	167	death	positive	new	152	death	39	13.2	95550
9968	F	43	Walking distance	1	E	lymph nodes	new	extrapulmonary				-32	15	adult	180	treatment complete	positive	new	2150	death
9968	M	38	Walking distance	1	P	N/A	new	negative				-10	15	adult	32	death	positive	new	17	death	12	2.8
9968	M	30	1 bus	20	P	N/A	new	negative				-9	16	adult	34	death	positive	new	18	death	6	2.9	123900
9968	F	31	Walking distance	1	P	N/A	new	negative	X			-9	14	adult	39	transferred	positive	new	25	transferred
9970	M	30	Walking distance	1	P	N/A	new	negative				1	no data	adult	4	death	positive	no data	4	death
9970	F	29	1 bus	10	P	N/A	new	negative				1	17	adult	73	lost to follow up	positive	new	102	lost to follow up
9971	M	51	1 bus	20	P	N/A	new	positive				0	N/A	adult	184	cured	negative	N/A	N/A	N/A
9972	M	26	Walking distance	1	P	N/A	relapse	positive				0	-7	retreatment	3	death	positive	new	10	death	37	1.4
9972	F	37	1 bus	23	P	N/A	new	negative				-15	not on ART	adult	28	death	positive	not on ART	28	death
9973	M	30	1 bus	5	P	N/A	new	negative				0	70	adult	270	treatment complete	positive	new	629	transferred	71	3.2	53500
9973	M	43	Walking distance	1	P	N/A	new	negative				0	not on ART	adult	180	treatment complete	positive	not on ART	1124	death
9974	F	30	Walking distance	1	P	N/A	new	negative	X			1	-29	adult	0	death	positive	new	29	death	44	3.5	16200
9974	M	41	1 bus	38	P	N/A	new	positive				0	16	adult	181	cured	positive	new	2025	transferred
9977	M	31	1 bus	20	P	N/A	new	positive				0	25	adult	179	cured	positive	new	381	lost to follow up
9977	M	29	1 bus	23	E	pleura	new	extrapulmonary				-58	12	adult	71	lost to follow up	positive	new	4087	lost to follow up
9977	F	22	1 bus	20	P	N/A	new	negative				-5	N/A	adult	85	lost to follow up	negative	N/A	N/A	N/A
9980	M	47	1 bus	23	P	miliary	new	negative				0	91	adult	179	treatment complete	positive	new	678	lost to follow up	285	9.5
9981	M	32	1 bus	4	P	N/A	new	positive				0	N/A	adult	179	cured	negative	N/A	N/A	N/A
9982	F	40	Walking distance	1	P	N/A	failure	positive				0	no data	retreatment	68	transferred	positive	no data	33	transferred	243	35	24000
9982	M	29	1 bus	23	P	N/A	relapse	negative				-39	15	retreatment	25	death	positive	new	10	death	1	0.3	25900
9984	F	46	Walking distance	1	P	N/A	new	positive				-13	not on ART	adult	187	cured	positive	not on ART	1535	lost to follow up
9984	M	44	3 bus	345	P	N/A	new	positive				-164	1392	adult	179	cured	positive	new	1747	death	104
9978	F	23	Walking distance	1	P	N/A	new	negative				0	30	adult	239	treatment complete	positive	new	active	active	68	10.2	227100
9985	M	30	Walking distance	1	P	N/A	new	positive				0	N/A	adult	180	cured	negative	N/A	N/A	N/A
9985	F	31	Walking distance	1	E	pleura	new	extrapulmonary				0	2032	adult	180	treatment complete	positive	new	1441	transferred	275	14.9
9985	F	61	1 bus	4	P	N/A	new	positive				0	94	adult	179	cured	positive	new	active	active	269	12.6	77800
9986	M	50	1 bus	40	P	N/A	new	positive				-2	N/A	adult	179	cured	negative	N/A	N/A	N/A
9987	M	48	Walking distance	1	P	N/A	new	positive				0	-189	adult	27	lost to follow up	positive	new	210	lost to follow up
9987	F	38	Walking distance	1	E	pleura	new	extrapulmonary				-1	20	adult	180	treatment complete	positive	new	218	death
9987	M	28	Walking distance	1	P	N/A	new	negative				-20	13	adult	70	lost to follow up	positive	new	369	lost to follow up
9987	F	24	1 bus	10	P	N/A	new	negative				-44	13	adult	191	lost to follow up	positive	new	active	active	243	32.2	155000
9987	F	36	Walking distance	1	P	N/A	new	negative				-12	-10	adult	285	treatment complete	positive	new	active	active
9988	F	36	Walking distance	1	P	N/A	new	positive				0	49	adult	191	cured	positive	new	active	active	141	20.4	440000
9991	F	29	Walking distance	1	P	N/A	new	positive				-63	1410	adult	186	cured	positive	new	active	active	311
9991	M	61	1 bus	33	P	N/A	new	positive				-19	16	adult	18	death	positive	new	2	death	253	18.3
9991	M	53	1 bus	5	P	N/A	new	positive				0	not on ART	adult	83	lost to follow up	positive	not on ART	1628	lost to follow up
9992	F	29	1 bus	33	P	N/A	new	negative				-53	13	adult	277	death	positive	new	264	death
9992	M	32	Walking distance	1	P	N/A	new	positive				-2	2167	adult	180	cured	positive	new	344	lost to follow up	16	4
9992	F	31	Walking distance	1	P	N/A	new	positive				0	16	adult	216	cured	positive	new	4253	death	118	16.9	8300
9992	F	18	Walking distance	1	P	N/A	new	positive				0	149	adult	149	cured	positive	new	655	death	84		116250
9993	M	54	1 bus	32	E	pleura	new	extrapulmonary				0	-55	adult	179	treatment complete	positive	new	active	active
9994	M	29	Walking distance	1	P	N/A	new	negative				0	19	adult	272	treatment complete	positive	new	3031	lost to follow up	130	10.3	211400
9994	M	18	1 bus	27	P	N/A	new	positive				0	N/A	adult	179	cured	negative	N/A	N/A	N/A
9994	M	45	1 bus	32	E	pleura	new	extrapulmonary				0	-168	adult	16	death	positive	new	184	death
9995	F	31	Walking distance	1	E	pleura	new	extrapulmonary				-39	24	adult	179	treatment complete	positive	new	966	transferred	98	11.7	154000
9995	M	44	1 bus	27	P	N/A	new	positive				0	N/A	adult	157	cured	negative	N/A	N/A	N/A
9995	M	39	1 bus	10	P	N/A	new	positive				0	not on ART	adult	31	transferred	positive	not on ART	286	transferred
9995	M	64	1 bus	27	E	pleura	new	extrapulmonary				0	no data	adult	182	treatment complete	positive	no data	1411	lost to follow up	375	23	99700
9999	M	30	1 bus	10	E	lymph nodes	relapse	positive				0	no data	retreatment	32	death	positive	no data	32	death
9999	M	29	Walking distance	1	E	pleura	new	extrapulmonary				0	14	adult	179	treatment complete	positive	new	523	death	227	19.8	81000
10000	M	40	Walking distance	1	P	N/A	new	positive				0	13	adult	91	death	positive	new	78	death	88	11.5	235000
10000	F	29	Walking distance	1	P	N/A	new	negative				1	861	adult	179	treatment complete	positive	new	1985	lost to follow up	451	12.8
10001	M	36	1 bus	40	P	N/A	new	positive				0	N/A	adult	193	cured	negative	N/A	N/A	N/A
10001	M	31	1 bus	38	P	N/A	new	positive				0	N/A	adult	186	cured	negative	N/A	N/A	N/A
10002	M	57	Walking distance	1	E	pleura	new	extrapulmonary				0	124	adult	179	treatment complete	positive	new	75	transferred
10003	M	26	1 bus	23	E	pleura	new	extrapulmonary				0	39	adult	105	lost to follow up	positive	new	169	lost to follow up
10002	M	65	1 bus	5	P	N/A	new	positive				0	N/A	adult	208	cured	negative	N/A	N/A	N/A
10002	M	24	Walking distance	1	P	N/A	new	negative				0	no data	adult	15	death	positive	no data	15	death
10003	F	51	Walking distance	1	P	N/A	new	positive				0	23	adult	39	death	positive	new	16	death	62	18.7
10005	F	24	Walking distance	1	P	N/A	new	negative				0	37	adult	252	treatment complete	positive	new	active	active	5	0.5
10006	M	36	2 bus	90	P	N/A	new	negative				0	not on ART	adult	7	death	positive	not on ART	7	death
10006	F	24	1 bus	32	E	lymph nodes	new	extrapulmonary				0	no data	adult	8	death	positive	no data	8	death	1	0	<50
10006	M	38	Walking distance	1	P	N/A	new	positive				0	no data	adult	83	transferred	positive	no data	83	transferred
10006	F	31	Walking distance	1	P	N/A	new	positive				0	1276	adult	179	cured	positive	new	active	active	345
10006	F	18	Walking distance	1	P	N/A	new	positive				0	N/A	adult	216	cured	negative	N/A	N/A	N/A
10007	M	44	1 bus	36	P	N/A	new	negative				0	22	adult	241	treatment complete	positive	new	active	active
10008	F	26	1 bus	7	P	N/A	new	positive				0	42	adult	161	failure	positive	new	1481	transferred
10008	M	28	Walking distance	1	P	N/A	new	positive				0	105	adult	127	death	positive	new	22	death	296	24	18600
10009	M	66	Walking distance	1	P	N/A	new	negative				0	N/A	adult	69	death	negative	N/A	N/A	death
10009	M	27	Walking distance	1	P	N/A	new	positive				-3	22	adult	179	cured	positive	new	596	lost to follow up	90	14.6	488400
10009	F	25-64	Walking distance	1	P	N/A	new	positive				0	N/A	adult	152	failure	not done	N/A	N/A	N/A
10009	M	49	Walking distance	1	P	N/A	new	negative				1	2868	adult	179	treatment complete	positive	new	active	active	491
10006	M	42	Walking distance	1	E	pleura	new	extrapulmonary				0	16	adult	60	death	positive	new	44	death
10009	F	47	Walking distance	1	P	N/A	new	negative				1	not on ART	adult	179	treatment complete	positive	not on ART	1502	death
10006	M	25	Walking distance	1	P	N/A	new	positive				0	-18	adult	6	death	positive	new	24	death	21	3.6
10014	F	29	1 bus	10	E	lymph nodes	new	extrapulmonary				0	-41	adult	179	treatment complete	positive	new	active	active
10014	F	36	Walking distance	1	E	pleura	new	extrapulmonary				-18	not on ART	adult	176	treatment complete	positive	not on ART	not on ART	no data
10014	F	26	1 bus	32	E	lymph nodes	new	extrapulmonary				0	1529	adult	182	treatment complete	positive	new	active	active	205	12.5
10014	M	30	1 bus	4	E	pleura	new	extrapulmonary				0	not on ART	adult	205	treatment complete	positive	not on ART	1392	lost to follow up
10014	M	66	Walking distance	1	P	N/A	new	negative				0	526	adult	183	treatment complete	positive	new	3090	lost to follow up	199	7.68
10014	F	49	Walking distance	1	P	N/A	new	negative				0	not on ART	adult	86	death	positive	not on ART	86	death	220	8
10015	F	30	Walking distance	1	P	N/A	new	positive				0	13	adult	179	cured	positive	new	1244	death
10015	F	24	Walking distance	1	P	N/A	new	negative				0	N/A	adult	180	treatment complete	negative	N/A	N/A	N/A
10015	M	32	Walking distance	1	P	N/A	new	positive				0	not on ART	adult	181	cured	positive	not on ART	1391	lost to follow up
10016	M	30	Walking distance	1	P	N/A	new	negative				0	118	adult	178	treatment complete	positive	new	187	transferred
10016	F	39	Walking distance	1	P	N/A	new	negative				-1	147	adult	183	treatment complete	positive	new	active	active
10016	F	42	1 bus	10	E	abdominal	new	extrapulmonary				-5	N/A	adult	186	treatment complete	negative	N/A	N/A	N/A
10016	M	32	1 bus	20	P	N/A	new	positive				0	no data	adult	20	death	positive	no data	20	death
10016	M	32	Walking distance	1	E	pleura	new	extrapulmonary				0	no data	adult	178	treatment complete	positive	no data	1390	lost to follow up
10016	F	36	Walking distance	1	P	N/A	new	negative				0	52	adult	239	treatment complete	positive	new	active	active
10017	F	22	1 bus	5	P	N/A	new	negative				-38	2080	adult	179	treatment complete	positive	new	782	lost to follow up	21	3
10017	F	19	1 bus	27	P	N/A	new	negative				-24	13	adult	327	treatment complete	positive	new	407	lost to follow up	309	21.3
10017	F	22	Walking distance	1	P	N/A	new	positive				-24	-5	adult	235	cured	positive	new	1235	transferred	62	5.5	482500
10017	F	36	1 bus	23	P	N/A	new	negative				-67	-301	adult	179	treatment complete	positive	new	active	active	159	17.7	10300
10017	M	26	1 bus	23	E	pleura	new	extrapulmonary				-50	8	adult	175	treatment complete	positive	new	active	active	242	24.9	9350
10020	F	36	Walking distance	1	P	N/A	new	positive				0	not on ART	adult	213	cured	positive	not on ART	1623	lost to follow up
10021	M	66	Walking distance	1	P	N/A	new	positive				0	N/A	adult	182	cured	negative	N/A	N/A	N/A
10022	M	46	1 bus	40	P	N/A	new	negative				0	35	adult	239	treatment complete	positive	new	743	transferred	62		98200
10022	M	70	1 bus	32	P	N/A	new	positive				0	N/A	adult	211	cured	negative	N/A	N/A	N/A
10022	F	34	1 bus	20	P	N/A	new	positive				0	N/A	adult	179	cured	negative	N/A	N/A	N/A
10022	M	30	1 bus	20	P	N/A	new	negative				0	N/A	adult	179	treatment complete	negative	N/A	N/A	N/A
10023	M	27	1 bus	5	P	N/A	new	positive				0	19	adult	154	failure	positive	new	2400	lost to follow up
10023	M	36	Walking distance	1	P	N/A	relapse	positive				1	N/A	retreatment	240	cured	negative	N/A	N/A	N/A
10024	M	30	1 bus	23	P	N/A	new	negative				0	26	adult	213	death	positive	new	187	death	8
10024	M	40	Walking distance	1	P	N/A	new	negative				0	47	adult	249	treatment complete	positive	new	312	lost to follow up
10026	F	23	Walking distance	1	E	bone	relapse	positive				-2	-309	retreatment	247	treatment complete	positive	new	2227	death	157		260670
10026	M	39	1 bus	20	P	N/A	new	positive				0	not on ART	adult	179	cured	positive	not on ART	1312	transferred
10027	M	26	Walking distance	1	P	N/A	new	negative				0	10	adult	179	treatment complete	positive	new	178	transferred	10	0.8	207000
10027	M	56	Walking distance	1	P	N/A	new	positive				0	15	adult	179	cured	positive	new	active	active
10027	M	38	1 bus	32	P	N/A	new	positive				0	969	adult	179	cured	positive	new	118	death	19	1.17	27000
10027	F	36	1 bus	12	P	N/A	new	positive				0	65	adult	162	failure	positive	new	809	death	114	12.7	290100
10027	F	27	Walking distance	1	P	N/A	new	positive				0	296	adult	179	cured	positive	new	323	transferred	150	10	9000
10027	M	39	Walking distance	1	P	N/A	new	negative				0	30	adult	239	treatment complete	positive	new	455	transferred	161	14.1	221250
10028	F	27	1 bus	20	P	N/A	new	negative				0	64	adult	179	treatment complete	positive	new	active	active
10028	F	27	Walking distance	1	P	N/A	new	negative				0	421	adult	183	treatment complete	positive	new	active	active	272	13.6
10028	M	29	Walking distance	1	P	N/A	new	negative				1	18	adult	21	death	positive	new	3	death	24	4.1
10028	M	42	1 bus	10	P	N/A	new	negative				1	21	adult	65	death	positive	new	44	death	247	10.1	128400
10029	F	21	Walking distance	1	P	N/A	new	negative				0	1806	adult	179	treatment complete	positive	new	active	active	332	25
10029	F	20	Walking distance	1	P	N/A	new	positive				0	not on ART	adult	180	cured	positive	not on ART	2564	lost to follow up
10030	F	33	Walking distance	1	P	N/A	new	positive				-1	2052	adult	178	cured	positive	new	active	active	336	15
10144	M	52	1 bus	23	P	N/A	failure	positive				0	not on ART	retreatment	267	cured	positive	not on ART	not on ART	no data
10030	M	38	Walking distance	1	P	N/A	new	negative				0	N/A	adult	180	treatment complete	negative	N/A	N/A	N/A
10030	M	35	1 bus	10	P	N/A	new	positive				0	230	adult	44	lost to follow up	positive	new	609	death	118	13.9	500000
10031	M	36	Walking distance	1	P	N/A	relapse	negative				0	-18	retreatment	239	treatment complete	positive	new	523	death	121		32300
10031	F	41	Walking distance	1	P	N/A	relapse	positive				0	-183	retreatment	2	death	positive	new	185	death
10033	M	30	Walking distance	1	E	pleura	new	extrapulmonary				-6	20	adult	99	death	positive	new	79	death	290	22.2	26000
10034	F	76	1 bus	32	P	N/A	new	positive				0	N/A	adult	178	cured	negative	N/A	N/A	N/A
10035	M	41	Walking distance	1	E	pleura	relapse	extrapulmonary				0	-868	retreatment	239	treatment complete	positive	new	3027	lost to follow up
10023	F	47	Walking distance	1	P	N/A	new	negative				0	-58	adult	179	treatment complete	positive	new	1153	death
10036	M	53	Walking distance	1	E	intestine	new	positive				0	-98	adult	15	transferred	positive	new	120	transferred
10029	M	35	Walking distance	1	P	N/A	new	positive				0	21	adult	45	death	positive	new	24	death	134	11.9	142700
10036	M	43	1 bus	27	P	N/A	relapse	negative				-6	12	retreatment	236	treatment complete	positive	new	active	active	112	5.6	38200
10036	M	32	Walking distance	1	P	N/A	new	negative				0	14	adult	146	lost to follow up	positive	new	271	lost to follow up
10036	M	30	Walking distance	1	P	N/A	new	negative				0	14	adult	238	treatment complete	positive	new	662	lost to follow up
10037	M	37	1 bus	10	P	N/A	new	positive				-1	252	adult	147	failure	positive	new	2518	lost to follow up	281	20.8	75450
10037	F	31	Walking distance	1	P	N/A	new	positive				0	2819	adult	179	cured	positive	new	316	lost to follow up
10037	M	49	1 bus	10	E	pleura	new	extrapulmonary				4	15	adult	179	treatment complete	positive	new	2629	lost to follow up	226
10040	M	31	Walking distance	1	E	lymph nodes	failure	positive				1	-141	retreatment	239	treatment complete	positive	new	375	transferred
10041	F	30	Walking distance	1	E	bone	new	extrapulmonary				0	N/A	adult	179	treatment complete	negative	N/A	N/A	N/A
10041	M	54	Walking distance	1	P	N/A	new	positive				0	93	adult	179	cured	positive	new	1616	death	224	5.2	500000
10042	F	51	Walking distance	1	P	N/A	new	negative				-1	962	adult	174	treatment complete	positive	new	active	active	100	2.78	21200
10042	F	28	Walking distance	1	P	N/A	new	negative				0	71	adult	248	treatment complete	positive	new	834	lost to follow up	62	2.45	257500
10042	F	24	Walking distance	1	P	N/A	new	positive				1	not on ART	adult	4	death	positive	not on ART	4	death
10042	F	38	1 bus	10	E	pleura	new	extrapulmonary				-6	20	adult	180	treatment complete	positive	new	active	active
10042	F	50	1 bus	23	P	N/A	new	positive				0	N/A	adult	179	cured	negative	N/A	N/A	N/A
10042	F	20	Walking distance	1	P	N/A	new	positive				0	947	adult	179	cured	positive	new	active	active	6	0.47
10042	M	39	1 bus	48	E	lymph nodes	new	extrapulmonary				0	33	adult	179	treatment complete	positive	new	1900	lost to follow up	224	23.5	21200
10043	M	41	Walking distance	1	E	lymph nodes	new	positive				1	-15	adult	176	treatment complete	positive	new	320	lost to follow up
10043	M	64	Walking distance	1	P	N/A	new	positive				0	not on ART	adult	179	cured	positive	not on ART	1577	lost to follow up
10043	F	45	Walking distance	1	P	N/A	new	positive				0	42	adult	178	cured	positive	new	957	transferred	153	11.6	19800
10043	M	44	Walking distance	1	P	N/A	new	positive				0	13	adult	185	cured	positive	new	480	death	103	15	284000
10044	M	39	1 bus	10	P	N/A	relapse	positive				1	N/A	retreatment	216	cured	negative	N/A	N/A	N/A
10044	M	45	1 bus	10	E	no data	new	extrapulmonary				0	14	adult	77	death	positive	new	63	death
10045	F	30	1 bus	40	P	N/A	new	negative				0	17	adult	128	lost to follow up	positive	new	259	lost to follow up
10044	F	33	Walking distance	1	P	N/A	new	negative				1	11	adult	179	treatment complete	positive	new	active	active
10048	M	49	1 bus	10	P	N/A	relapse	positive				1	N/A	retreatment	135	transferred	negative	N/A	N/A	N/A
10048	M	52	Walking distance	1	P	N/A	new	negative				0	20	adult	23	death	positive	new	3	death	100	5.4	61800
10048	F	26	Walking distance	1	P	N/A	new	negative				0	122	adult	151	treatment complete	positive	new	393	lost to follow up	307	20.5	145250
10048	M	36	Walking distance	1	P	N/A	new	positive				1	26	adult	46	death	positive	new	20	death	215	23.3
10049	M	37	Walking distance	1	P	N/A	new	positive				0	1549	adult	53	lost to follow up	positive	new	active	active	197	6.8
10049	M	66	Walking distance	1	P	N/A	new	positive				0	not on ART	adult	53	lost to follow up	positive	not on ART	1571	lost to follow up
10049	M	48	1 bus	20	E	pleura	new	extrapulmonary				0	not on ART	adult	13	death	positive	not on ART	13	death
10050	F	33	Walking distance	1	P	N/A	new	negative				0	-21	adult	186	treatment complete	positive	new	active	active
10050	M	46	1 bus	75	P	N/A	new	negative				0	49	adult	180	treatment complete	positive	new	active	active
10050	F	25	Walking distance	1	P	N/A	new	negative				0	N/A	adult	179	treatment complete	negative	N/A	N/A	N/A
10051	M	67	1 bus	20	P	N/A	new	positive				0	N/A	adult	189	lost to follow up	negative	N/A	N/A	N/A
10051	M	52	Walking distance	1	P	N/A	new	positive				0	48	adult	179	cured	positive	new	active	active	190	6
10054	F	39	Walking distance	1	P	N/A	new	positive				0	not on ART	adult	54	death	positive	not on ART	54	death
10054	M	44	Walking distance	1	E	lymph nodes	relapse	positive				1	-420	retreatment	239	treatment complete	positive	new	active	active	200	7	224000
10055	F	46	Walking distance	1	P	N/A	new	negative				0	no data	adult	7	death	positive	no data	7	death	3	1	800
10055	M	32	1 bus	27	P	N/A	new	positive				0	17	adult	178	cured	positive	new	active	active
10055	M	46	1 bus	48	P	N/A	new	positive				-3	23	adult	197	cured	positive	new	704	lost to follow up	26	3.5	500000
10055	M	58	Walking distance	1	P	N/A	new	positive				0	no data	adult	16	death	positive	no data	16	death	25	5
10055	F	17	Walking distance	1	P	N/A	new	positive				0	N/A	adult	178	cured	negative	N/A	N/A	N/A
10056	M	21	Walking distance	1	P	N/A	new	positive				0	N/A	adult	178	cured	negative	N/A	N/A	N/A
10056	M	58	Walking distance	1	P	N/A	new	positive				0	N/A	adult	208	cured	negative	N/A	N/A	N/A
10056	M	53	1 bus	4	P	N/A	new	positive				0	19	adult	209	cured	positive	new	1178	lost to follow up	50	9.9	12150
10057	M	57	Walking distance	1	P	N/A	new	positive				0	2002	adult	179	cured	positive	new	474	lost to follow up
10057	M	30	1 bus	10	E	pleura	new	extrapulmonary				0	119	adult	179	treatment complete	positive	new	776	lost to follow up	337		107650
10057	M	76	1 bus	23	P	N/A	new	negative				0	N/A	adult	179	treatment complete	negative	N/A	N/A	N/A
10058	M	57	1 bus	60	E	intestine	new	positive				1	16	adult	36	death	positive	new	20	death	71	10.7
10058	F	38	1 bus	27	P	N/A	new	negative				0	17	adult	179	treatment complete	positive	new	active	active
10062	F	19	1 bus	10	P	N/A	new	negative				1	-62	adult	179	treatment complete	positive	new	2196	death	73	4.8	125600
10063	F	26	1 bus	23	P	N/A	new	positive				0	N/A	adult	209	cured	negative	N/A	N/A	N/A
10063	F	27	Walking distance	1	P	N/A	new	positive				0	22	adult	196	cured	positive	new	268	death	83		100500
10063	M	62	1 bus	10	P	N/A	new	negative				1	-36	adult	3	death	positive	new	39	death	15	2	106700
10063	M	28	Walking distance	1	P	N/A	new	positive				1	15	adult	178	cured	positive	new	2485	refusal
10064	F	44	1 bus	4	P	N/A	new	positive				0	N/A	adult	179	cured	negative	N/A	N/A	N/A
10065	F	41	1 bus	10	P	N/A	new	negative				0	27	adult	246	treatment complete	positive	new	active	active
10065	M	60	1 bus	5	P	N/A	new	positive				0	61	adult	84	lost to follow up	positive	new	76	lost to follow up
10065	M	33	1 bus	20	P	N/A	new	negative				0	573	adult	179	treatment complete	positive	new	2672	transferred	407	13.5
10068	M	36	1 bus	5	P	N/A	new	positive				0	no data	adult	64	lost to follow up	positive	no data	64	lost to follow up
10069	F	28	Walking distance	1	P	N/A	new	negative				0	16	adult	238	treatment complete	positive	new	359	death	40	6.6	222000
10069	F	23	1 bus	23	P	N/A	new	positive				0	16	adult	179	cured	positive	new	389	lost to follow up	1	0.3
10069	F	28	1 bus	20	P	N/A	new	negative				0	-495	adult	48	death	positive	new	543	death	614	30.3
10069	M	37	1 bus	20	P	N/A	new	negative				0	18	adult	239	treatment complete	positive	new	active	active
10070	M	52	1 bus	10	P	N/A	relapse	positive				0	15	retreatment	141	death	positive	new	126	death	185	9	212100
10070	M	70	1 bus	4	P	N/A	new	positive				0	N/A	adult	177	cured	negative	N/A	N/A	N/A
10072	M	71	1 bus	10	P	N/A	new	positive				0	N/A	adult	179	cured	negative	N/A	N/A	N/A
10075	M	38	Walking distance	1	E	intestine	relapse	positive				0	16	retreatment	129	death	positive	new	113	death	9	1	110150
10075	M	39	1 bus	20	P	N/A	relapse	positive				1	-103	retreatment	209	failure	positive	new	3120	death
10075	F	68	1 bus	20	P	N/A	new	negative				1	51	adult	188	treatment complete	positive	new	active	active
10075	M	30	1 bus	38	P	N/A	new	negative				2	29	adult	178	treatment complete	positive	new	active	active
10077	F	37	1 bus	12	P	N/A	new	negative				0	not on ART	adult	178	treatment complete	positive	not on ART	1542	lost to follow up
10078	F	27	Walking distance	1	P	N/A	new	negative				0	14	adult	239	treatment complete	positive	new	1092	lost to follow up	230		49200
10078	F	47	1 bus	22	P	N/A	new	negative	X			0	-17	adult	218	treatment complete	positive	new	458	death	21		500000
10078	M	37	1 bus	10	P	N/A	new	positive				-17	73	adult	178	cured	positive	new	1300	transferred
10076	M	60	1 bus	4	E	pleura	new	extrapulmonary				0	27	adult	77	death	positive	new	50	death	270	21.1	327100
10078	M	37	Walking distance	1	P	N/A	new	positive				0	988	adult	209	cured	positive	new	active	active	304	16.11	19450
10079	F	22	Walking distance	1	P	N/A	new	negative				0	60	adult	239	treatment complete	positive	new	active	active
10079	F	22	1 bus	10	P	N/A	new	positive				0	1176	adult	149	cured	positive	new	557	death	210
10079	F	37	Walking distance	1	P	N/A	new	positive				0	not on ART	adult	209	cured	positive	not on ART	1564	lost to follow up
10079	M	31	Walking distance	1	P	N/A	new	negative				1	no data	adult	2	lost to follow up	positive	no data	2	death
10082	F	36	1 bus	12	E	pleura	new	extrapulmonary				0	94	adult	179	treatment complete	positive	new	263	lost to follow up	87	7.29	139900
10082	F	62	Walking distance	1	P	N/A	new	positive				0	N/A	adult	200	lost to follow up	negative	N/A	N/A	N/A
10082	M	50	1 bus	20	P	N/A	new	positive				1	N/A	adult	11	death	not done	N/A	N/A	death
10082	F	32	Walking distance	1	P	N/A	new	negative				0	16	adult	179	treatment complete	positive	new	active	active
10082	M	25	1 bus	32	P	N/A	new	positive				10	25	adult	179	cured	positive	new	147	transferred
10082	F	35	1 bus	10	P	N/A	new	negative				0	16	adult	179	treatment complete	positive	new	active	active
10082	M	25	1 bus	4	P	N/A	new	positive				0	N/A	adult	178	cured	negative	N/A	N/A	N/A
10083	F	41	1 bus	32	E	pleura	new	extrapulmonary				0	15	adult	179	treatment complete	positive	new	active	active	63	15.4	500000
10084	M	55	1 bus	10	P	N/A	new	positive				0	N/A	adult	161	failure	negative	N/A	N/A	N/A
10085	M	47	Walking distance	1	P	miliary	new	negative				0	13	adult	179	treatment complete	positive	new	614	lost to follow up	38	6.3	500000
10085	F	15	1 bus	10	P	N/A	new	negative				0	-84	adult	188	treatment complete	positive	new	active	active	192	12.7	56000
10085	F	38	Walking distance	1	E	lymph nodes	new	extrapulmonary				0	20	adult	178	treatment complete	positive	new	active	active
10085	M	52	Walking distance	1	E	no data	lost to follow up	positive				-8	not on ART	retreatment	112	lost to follow up	positive	not on ART	1448	lost to follow up
10085	M	28	Walking distance	1	P	miliary	new	negative				0	N/A	adult	179	treatment complete	negative	N/A	N/A	N/A
10085	F	24	Walking distance	1	P	miliary	new	negative				0	1212	adult	127	lost to follow up	positive	new	47	transferred
10085	F	41	1 bus	48	E	pleura	new	extrapulmonary				0	28	adult	179	treatment complete	positive	new	active	active
10085	M	29	1 bus	10	E	lymph nodes	new	extrapulmonary				0	364	adult	186	treatment complete	positive	new	774	lost to follow up	290	10.1
10086	F	39	Walking distance	1	E	pleura	new	extrapulmonary				0	34	adult	179	treatment complete	positive	new	1274	transferred	136	11.9	500000
10086	F	28	1 bus	20	P	N/A	new	negative				-4	2306	adult	181	treatment complete	positive	new	51	death	326	17.7
10089	M	39	1 bus	12	P	N/A	failure	positive				1	-96	retreatment	241	cured	positive	new	848	death
10089	M	42	Walking distance	1	P	N/A	relapse	positive				1	-558	retreatment	239	cured	positive	new	1338	death	71	1.9	440000
10089	F	20	1 bus	10	P	N/A	new	positive				1	not on ART	adult	155	failure	positive	not on ART	2281	transferred
10089	F	37	Walking distance	1	E	feet abscess	new	positive				1	not on ART	adult	59	death	positive	not on ART	59	death
10090	M	32	1 bus	12	P	N/A	new	negative				0	51	adult	178	treatment complete	positive	new	1888	death
10089	F	42	1 bus	32	P	N/A	new	negative				1	93	adult	189	treatment complete	positive	new	active	active
10089	M	22	1 bus	7	E	lymph nodes	new	extrapulmonary				1	97	adult	179	treatment complete	positive	new	1289	lost to follow up
10090	F	25	Walking distance	1	P	N/A	new	negative	X			-12	-21	adult	148	treatment complete	positive	new	active	active
10091	F	40	Walking distance	1	P	N/A	new	negative				0	57	adult	227	treatment complete	positive	new	active	active	182	14.7	500000
10090	M	47	1 bus	45	P	N/A	new	negative				1	14	adult	240	treatment complete	positive	new	1624	death
10091	F	48	1 bus	20	P	N/A	new	negative				0	14	adult	240	treatment complete	positive	new	active	active
10093	M	44	Walking distance	1	P	N/A	new	positive				0	896	adult	196	cured	positive	new	130	lost to follow up	121	7.9
10093	M	37	Walking distance	1	E	pleura	new	extrapulmonary				0	153	adult	179	treatment complete	positive	new	137	lost to follow up
10093	M	26	Walking distance	1	P	N/A	new	positive				0	930	adult	185	cured	positive	new	1146	lost to follow up	248	13.3	21000
10096	M	53	Walking distance	1	P	miliary	new	negative				0	52	adult	181	treatment complete	positive	new	1596	death
10096	F	23	Walking distance	1	P	N/A	new	positive				0	94	adult	179	cured	positive	new	1313	lost to follow up	230	11.1	500000
10096	F	31	Walking distance	1	P	N/A	new	positive				1	16	adult	241	cured	positive	new	637	death	70	20.7	6400
10097	M	54	Walking distance	1	P	N/A	new	negative				0	16	adult	132	death	positive	new	116	death	92	11.1	133250
10098	M	28	Walking distance	1	P	N/A	failure	positive				0	15	retreatment	37	death	positive	new	22	death
10098	F	30	1 bus	22	P	N/A	new	negative				1	14	adult	183	treatment complete	positive	new	424	lost to follow up	62	16.4	211000
10099	M	33	Walking distance	1	E	pleura	new	extrapulmonary				0	-42	adult	99	lost to follow up	positive	new	264	lost to follow up
10099	F	34	Walking distance	1	P	N/A	new	negative				1	19	adult	239	treatment complete	positive	new	active	active
10100	M	24	1 bus	4	E	pleura	new	extrapulmonary				1	not on ART	adult	180	treatment complete	positive	not on ART	1519	lost to follow up
10103	M	48	Walking distance	1	P	N/A	new	positive				-1	16	adult	37	death	positive	new	21	death
10103	F	47	1 bus	20	P	N/A	new	negative				0	36	adult	238	treatment complete	positive	new	4208	transferred
10103	M	24	Walking distance	1	P	N/A	new	positive				0	N/A	adult	209	cured	negative	N/A	N/A	N/A
10103	M	34	Walking distance	1	P	N/A	relapse	negative				1	-173	retreatment	239	treatment complete	positive	new	413	transferred
10103	M	29	1 bus	23	E	pleura	relapse	extrapulmonary				1	-173	retreatment	240	treatment complete	positive	new	4087	lost to follow up
10104	F	47	Walking distance	1	P	N/A	new	negative				0	-144	adult	263	treatment complete	positive	new	3670	death	382	27
10104	M	43	1 bus	23	E	lymph nodes	new	extrapulmonary				-1	29	adult	39	death	positive	new	10	death	60	11.7
10105	M	30	1 bus	40	P	N/A	new	positive				0	no data	adult	156	failure	positive	no data	1083	death
10105	M	54	Walking distance	1	P	N/A	new	negative				0	not on ART	adult	180	treatment complete	positive	not on ART	1398	death
10106	M	29	1 bus	38	P	N/A	new	positive				0	N/A	adult	179	cured	negative	N/A	N/A	N/A
10107	F	19	Walking distance	1	P	N/A	relapse	positive				1	-262	retreatment	16	death	positive	new	278	death
10105	F	24	1 bus	23	P	N/A	new	positive				0	43	adult	179	cured	positive	new	active	active
10110	F	25	1 bus	32	P	N/A	new	positive				0	N/A	adult	209	cured	negative	N/A	N/A	N/A
10110	M	32	Walking distance	1	P	N/A	new	negative				0	no data	adult	41	death	positive	no data	41	death
10110	M	50	Walking distance	1	P	N/A	new	negative				0	not on ART	adult	68	lost to follow up	positive	not on ART	157	death
10111	F	22	1 bus	5	E	pleura	new	extrapulmonary				0	-406	adult	179	treatment complete	positive	new	1104	death	55	2.1	190000
10112	M	70	1 bus	33	P	N/A	relapse	positive				1	60	adult	239	cured	positive	new	409	death	61	5.37	34800
10112	F	30	Walking distance	1	P	N/A	new	negative				0	15	adult	182	treatment complete	positive	new	985	death	8	1.29
10112	F	43	Walking distance	1	P	N/A	new	negative				0	29	adult	242	treatment complete	positive	new	1266	lost to follow up
10114	F	47	1 bus	10	P	N/A	new	negative				-58	-146	adult	239	treatment complete	positive	new	active	active	346	19.8
10118	M	57	1 bus	20	E	pleura	new	extrapulmonary				-2	not on ART	adult	188	treatment complete	positive	not on ART	1504	lost to follow up
10118	M	25	1 bus	10	P	N/A	new	positive				0	N/A	adult	188	cured	negative	N/A	N/A	N/A
10118	F	35	1 bus	5	P	N/A	new	positive				0	N/A	adult	179	cured	negative	N/A	N/A	N/A
10118	M	36	1 bus	10	P	N/A	new	negative				0	-4	adult	6	death	positive	new	10	death	342	26.3	500000
10120	F	29	Walking distance	1	P	N/A	new	positive				0	not on ART	adult	78	transferred	positive	not on ART	1500	transferred
10121	F	42	Walking distance	1	P	N/A	new	negative				-1	21	adult	179	treatment complete	positive	new	active	active
10122	M	51	Walking distance	1	P	N/A	failure	positive				0	26	retreatment	200	lost to follow up	positive	new	201	lost to follow up
10121	M	39	1 bus	23	E	intestine	new	positive				1	17	adult	114	lost to follow up	positive	new	210	lost to follow up
10124	M	76	1 bus	10	P	N/A	new	negative				-3	N/A	adult	180	treatment complete	negative	N/A	N/A	N/A
10124	F	25	Walking distance	1	P	N/A	new	negative				-58	-149	adult	239	treatment complete	positive	new	1470	death	105	9.7	47700
10124	F	34	1 bus	10	E	lymph nodes	new	extrapulmonary				0	45	adult	179	treatment complete	positive	new	active	active
10124	F	27	1 bus	20	P	N/A	new	negative				0	80	adult	184	treatment complete	positive	new	362	death	98		16300
10124	F	25	1 bus	10	E	lymph nodes	new	extrapulmonary				1	14	adult	17	death	positive	new	3	death	251	10.7	64300
10125	M	24	Walking distance	1	P	N/A	new	negative				-14	-55	adult	10	death	positive	new	65	death	13	2.2	485300
10125	F	44	Walking distance	1	P	N/A	new	positive				0	-26	adult	179	cured	positive	new	active	active
10126	M	62	1 bus	12	P	N/A	new	positive				0	N/A	adult	178	cured	negative	N/A	N/A	N/A
10128	M	28	1 bus	12	E	intestine	new	positive				-4	-21	adult	26	death	positive	new	47	death	10	2.3	1
10128	M	33	Walking distance	1	P	N/A	new	positive				0	39	adult	166	cured	positive	transferred	486	lost to follow up	56
10128	M	31	1 bus	32	P	N/A	new	positive				0	not on ART	adult	179	cured	positive	not on ART	1515	lost to follow up
10131	M	24	1 bus	4	P	N/A	relapse	positive				1	-145	retreatment	45	death	positive	new	190	death	126	5.5	85750
10131	F	48	Walking distance	1	P	N/A	new	negative				1	58	adult	179	treatment complete	positive	new	503	transferred	152		132600
10132	M	41	Walking distance	1	P	N/A	new	negative				0	37	adult	240	treatment complete	positive	new	454	lost to follow up	222
10131	M	70	1 bus	10	P	N/A	lost to follow up	positive				1	N/A	retreatment	300	cured	negative	N/A	N/A	N/A
10131	F	62	1 bus	10	P	N/A	new	negative				1	N/A	adult	179	treatment complete	negative	N/A	N/A	N/A
10132	F	45	1 bus	7	P	N/A	new	positive				1	no data	adult	21	death	positive	no data	21	death	198	22
10132	M	38	Walking distance	1	P	N/A	new	positive				0	0	adult	178	cured	positive	transferred	367	lost to follow up
10132	M	29	1 bus	12	P	N/A	new	negative				1	15	adult	24	death	positive	new	9	death	45	2.27
10133	F	37	1 bus	10	P	N/A	new	negative	X			-21	not on ART	adult	9	death	positive	not on ART	9	death
10133	M	37	Walking distance	1	P	N/A	new	positive				0	N/A	adult	177	cured	negative	N/A	N/A	N/A
10133	M	36	1 bus	20	P	N/A	new	positive				1	14	adult	178	cured	positive	new	2583	lost to follow up
10133	M	41	Walking distance	1	P	N/A	new	positive				1	13	adult	140	lost to follow up	positive	new	140	lost to follow up	70	3.8
10133	M	32	Walking distance	1	P	N/A	new	negative				1	14	adult	178	treatment complete	positive	new	216	transferred
10134	M	51	Walking distance	1	P	N/A	new	negative				0	54	adult	180	treatment complete	positive	new	active	active
10138	M	24	Walking distance	1	P	N/A	new	positive				0	N/A	adult	179	cured	negative	N/A	N/A	N/A
10138	M	33	1 bus	10	E	lymph nodes	new	extrapulmonary				0	52	adult	181	treatment complete	positive	new	734	lost to follow up	88	10.4	3000
10138	F	26	Walking distance	1	E	lymph nodes	new	extrapulmonary				1	310	adult	180	treatment complete	positive	new	519	transferred	483	32
10139	M	51	1 bus	60	P	N/A	new	negative				0	no data	adult	11	death	positive	no data	11	death	619	30
10139	M	49	1 bus	48	P	N/A	relapse	negative				0	-187	retreatment	239	treatment complete	positive	new	902	death
10140	F	32	1 bus	43	P	N/A	new	negative				-61	no data	adult	186	treatment complete	positive	no data	805	death
10140	F	18	1 bus	20	E	lymph nodes	new	extrapulmonary				-1	15	adult	23	death	positive	new	8	death	7	1.15
10140	F	20	Walking distance	1	P	N/A	new	negative				0	not on ART	adult	179	treatment complete	positive	not on ART	1531	lost to follow up
10140	F	44	Walking distance	1	E	intestine	new	positive				0	-251	adult	179	treatment complete	positive	new	active	active
10141	M	57	1 bus	23	P	N/A	new	negative				1	-8	adult	41	death	positive	new	49	death	31	5.16	165750
10141	M	29	1 bus	10	E	lymph nodes	new	extrapulmonary				1	-15	adult	143	lost to follow up	positive	new	256	lost to follow up
10141	F	19	1 bus	32	P	N/A	new	negative				1	17	adult	180	treatment complete	positive	new	active	active
10141	F	39	1 bus	75	P	N/A	new	negative				1	-85	adult	1	death	positive	new	86	death	81	8.7	49300
10141	M	41	Walking distance	1	P	N/A	new	negative				0	70	adult	197	treatment complete	positive	new	1244	death	189		214000
10141	F	21	Walking distance	1	P	N/A	new	negative				0	-49	adult	184	treatment complete	positive	new	832	death	11	0.6	182000
10142	M	28	Walking distance	1	P	N/A	relapse	positive				1	33	retreatment	239	cured	positive	new	512	lost to follow up
10142	F	25	Walking distance	1	P	N/A	new	negative				0	1624	adult	179	treatment complete	positive	new	active	active	355	17	124000
10142	M	63	1 bus	38	P	N/A	new	negative				0	35	adult	211	treatment complete	positive	new	1095	lost to follow up	53	2.49	64100
10142	M	30	1 bus	5	P	N/A	new	positive				4	15	adult	270	cured	positive	new	760	death	180	7.39	500000
10145	F	52	1 bus	7	P	N/A	new	negative				-58	not on ART	adult	179	treatment complete	positive	not on ART	not on ART	no data
10066	M	40	1 bus	40	P	N/A	new	negative				0	13	adult	200	treatment complete	positive	new	336	death	7	0.6	500000
10145	M	42	1 bus	38	E	lymph nodes	new	extrapulmonary				0	32	adult	178	treatment complete	positive	new	572	lost to follow up	1	0.3
10146	F	24	1 bus	10	P	N/A	new	negative				0	not on ART	adult	180	treatment complete	positive	not on ART	1353	death
10147	F	37	Walking distance	1	P	N/A	new	negative				0	64	adult	178	treatment complete	positive	new	557	transferred
10147	F	47	Walking distance	1	P	N/A	new	negative				34	80	adult	241	treatment complete	positive	new	active	active
10148	M	42	Walking distance	1	P	N/A	new	negative				1	-22	adult	14	death	positive	new	36	death	113	5.94
10148	F	30	1 bus	5	P	N/A	new	negative				0	1408	adult	180	treatment complete	positive	new	active	active	28	2.6
10148	M	37	Walking distance	1	P	N/A	relapse	negative				1	17	retreatment	240	treatment complete	positive	new	active	active
10148	F	47	Walking distance	1	P	N/A	new	negative				61	-47	adult	179	treatment complete	positive	new	980	death	208	21.7	4150
10149	F	36	Walking distance	1	E	intestine	new	positive				1	-4	adult	94	death	positive	new	98	death	5	1.78	500000
10149	M	46	Walking distance	1	P	N/A	new	negative				0	no data	adult	9	death	positive	no data	9	death
10149	F	38	1 bus	10	P	N/A	new	negative				-28	202	adult	180	treatment complete	positive	new	active	active	94	14.7	59250
10152	F	43	1 bus	32	P	N/A	new	positive				1	13	adult	209	cured	positive	new	active	active
10152	F	31	1 bus	10	P	N/A	new	negative				1	-188	adult	49	death	positive	new	237	death
10152	F	37	1 bus	10	P	N/A	new	negative				0	206	adult	184	treatment complete	positive	new	26	death	321
10152	F	41	1 bus	10	P	miliary	new	negative				0	14	adult	180	treatment complete	positive	new	active	active
10152	M	42	1 bus	20	P	N/A	new	negative				1	no data	adult	11	death	positive	no data	11	death	49	17
10153	M	59	1 bus	75	P	N/A	new	positive				0	16	adult	180	cured	positive	new	1173	lost to follow up	57	3
10153	M	24	1 bus	20	P	N/A	new	positive				0	not on ART	adult	179	cured	positive	not on ART	1467	lost to follow up
10153	M	37	Walking distance	1	P	N/A	new	negative				1	50	adult	138	lost to follow up	positive	new	179	lost to follow up
10154	M	32	1 bus	10	E	lymph nodes	new	extrapulmonary				-12	62	adult	194	treatment complete	positive	new	2360	lost to follow up	115	10.7	500000
10154	M	34	1 bus	10	E	lymph nodes	new	extrapulmonary				0	155	adult	182	treatment complete	positive	new	active	active
10154	F	18	1 bus	48	E	abdominal	new	extrapulmonary				1	-28	adult	2	death	positive	new	30	death	202	20.4
10154	F	52	1 bus	75	P	N/A	new	positive				1	22	adult	42	death	positive	new	20	death
10154	M	51	Walking distance	1	P	N/A	relapse	negative				2	-91	adult	1	death	positive	new	92	death	4	0.5	18700
10154	M	52	Walking distance	1	P	N/A	new	negative				1	not on ART	adult	178	treatment complete	positive	not on ART	1488	death
10155	M	29	1 bus	10	E	bone	new	extrapulmonary				-14	N/A	adult	181	treatment complete	negative	N/A	N/A	N/A
10156	F	24	1 bus	4	E	lymph nodes	new	extrapulmonary				-2	N/A	adult	180	treatment complete	negative	N/A	N/A	N/A
10152	M	31	1 bus	20	P	N/A	new	negative				0	38	adult	238	treatment complete	positive	new	active	active	219	10.9	25400
10156	M	56	1 bus	7	P	N/A	new	positive				0	N/A	adult	74	death	negative	N/A	N/A	death
10156	F	36	1 bus	45	P	N/A	new	negative				0	no data	adult	38	lost to follow up	positive	no data	38	lost to follow up	271	16.7	153400
10156	M	29	1 bus	32	P	N/A	new	positive				0	N/A	adult	207	cured	negative	N/A	N/A	N/A
10156	F	25	Walking distance	1	P	N/A	new	negative				0	195	adult	178	treatment complete	positive	new	active	active
10159	M	47	Walking distance	1	P	N/A	new	negative				0	not on ART	adult	91	death	positive	not on ART	91	death
10159	F	26	Walking distance	1	P	N/A	new	negative				1	-55	adult	10	death	positive	new	65	death	4	1	36650
10160	M	38	Walking distance	1	P	N/A	relapse	positive				0	N/A	retreatment	239	cured	negative	N/A	N/A	N/A
10160	M	74	Walking distance	1	P	N/A	new	positive				1	-135	adult	4	death	positive	new	139	death	62	4	14000
10161	M	23	Walking distance	1	P	N/A	new	positive				1	not on ART	adult	177	cured	positive	not on ART	1484	death
10162	M	33	Walking distance	1	P	N/A	new	negative				0	not on ART	adult	6	transferred	positive	not on ART	6	transferred
10162	M	28	Walking distance	1	P	N/A	new	negative				1	no data	adult	7	death	positive	no data	7	death
10162	F	30	Walking distance	1	P	N/A	relapse	positive				1	-813	retreatment	245	cured	positive	new	4782	death	215	8.7	73500
10163	M	22	Walking distance	1	P	N/A	new	positive				97	N/A	adult	180	cured	negative	N/A	N/A	N/A
10163	M	29	Walking distance	1	E	pleura	new	extrapulmonary				-6	N/A	adult	180	treatment complete	negative	N/A	N/A	N/A
10163	M	49	Walking distance	1	E	pleura	new	extrapulmonary				1	20	adult	147	treatment complete	positive	new	255	lost to follow up	148		36850
10163	F	18	Walking distance	1	P	N/A	new	negative				-19	no data	adult	6	death	positive	no data	6	death
10166	M	32	Walking distance	1	P	N/A	new	negative				1	no data	adult	15	death	positive	no data	15	death
10166	F	32	Walking distance	1	P	N/A	new	negative				0	73	adult	284	treatment complete	positive	new	126	transferred
10167	F	27	1 bus	20	P	N/A	new	positive				-16	14	adult	178	cured	positive	new	1387	death
10167	F	19	Walking distance	1	P	N/A	new	positive				0	N/A	adult	177	cured	negative	N/A	N/A	N/A
10167	F	25	Walking distance	1	P	N/A	new	positive				0	205	adult	178	cured	positive	new	active	active	341	13.3	287700
10167	F	37	Walking distance	1	P	N/A	new	positive				0	17	adult	212	cured	positive	new	active	active	121	12.7	327700
10167	M	25	1 bus	32	E	pleura	new	extrapulmonary				0	17	adult	178	treatment complete	positive	new	active	active
10167	M	32	1 bus	20	P	N/A	new	negative				0	17	adult	178	treatment complete	positive	new	active	active
10167	F	46	Walking distance	1	P	N/A	new	negative				1	not on ART	adult	184	treatment complete	positive	not on ART	2194	refusal
10167	F	29	1 bus	10	E	pleura	new	extrapulmonary				1	16	adult	25	death	positive	new	9	death	2	1.38
10168	F	47	Walking distance	1	E	pleura	new	extrapulmonary				0	470	adult	179	treatment complete	positive	new	active	active	380	11.7
10168	M	69	3 bus	310	P	N/A	new	positive				0	N/A	adult	41	death	negative	N/A	N/A	death
10168	F	24	1 bus	6	P	miliary	new	positive				0	not on ART	adult	34	death	positive	not on ART	34	death
10168	F	18	Walking distance	1	P	N/A	new	positive				0	N/A	adult	218	cured	negative	N/A	N/A	N/A
10168	F	25	1 bus	32	P	N/A	new	positive				0	no data	adult	179	cured	positive	no data	351	death	476	25	47000
10169	M	41	1 bus	5	P	N/A	new	positive				0	no data	adult	0	death	positive	no data	0	death
10169	F	32	1 bus	23	P	N/A	new	positive				0	42	adult	185	cured	positive	new	active	active
10169	M	31	Walking distance	1	P	N/A	new	negative				-1	not on ART	adult	17	death	positive	not on ART	17	death
10169	F	30	1 bus	40	P	N/A	new	positive				0	not on ART	adult	183	cured	positive	not on ART	1451	lost to follow up
10169	F	23	Walking distance	1	P	N/A	new	positive				0	1736	adult	179	cured	positive	new	active	active	329	25.3
10170	F	37	Walking distance	1	P	miliary	new	negative				0	-8	adult	185	treatment complete	positive	new	1170	death	41		3100
10170	F	41	1 bus	48	E	pleura	new	extrapulmonary				0	20	adult	180	treatment complete	positive	new	active	active	87	9.28	500000
10170	F	23	1 bus	27	E	pericardium	new	extrapulmonary				-16	36	adult	176	treatment complete	positive	new	434	lost to follow up	9	0.96
10170	F	37	1 bus	10	P	N/A	new	negative				0	55	adult	108	death	positive	new	53	death	92	3.58	500000
10173	M	36	Walking distance	1	E	pleura	new	extrapulmonary				0	80	adult	179	treatment complete	positive	new	active	active
10173	M	31	1 bus	5	E	lymph nodes	relapse	positive				0	17	retreatment	239	treatment complete	positive	new	560	death
10173	M	55	1 bus	30	P	N/A	failure	positive				-91	-151	retreatment	240	cured	positive	new	2031	transferred
10173	F	47	1 bus	32	P	N/A	new	negative				-61	16	adult	123	death	positive	new	107	death	12	0.9	82400
10174	M	30	1 bus	10	P	N/A	new	negative				0	-131	adult	1	death	positive	new	132	death	159	14.4	22000
10174	F	42	Walking distance	1	P	N/A	new	negative				-28	no data	adult	10	death	positive	no data	10	death	227	8
10174	F	37	1 bus	20	P	N/A	relapse	negative				1	15	retreatment	239	treatment complete	positive	new	active	active
10174	M	50	1 bus	10	P	N/A	new	negative				0	899	adult	179	treatment complete	positive	new	286	death	227	23.09
10174	M	41	1 bus	10	E	pleura	new	extrapulmonary				0	149	adult	180	treatment complete	positive	new	796	lost to follow up
10176	M	33	1 bus	10	E	pleura	new	extrapulmonary				0	33	adult	180	treatment complete	positive	new	active	active
10176	F	15	Walking distance	1	P	N/A	new	negative				0	21	adult	179	treatment complete	positive	new	727	lost to follow up	810	23.2
10176	F	22	Walking distance	1	P	N/A	new	positive				0	154	adult	179	cured	positive	new	active	active
10176	M	49	1 bus	10	E	bone	new	extrapulmonary				1	-288	adult	179	treatment complete	positive	new	active	active	250	10.5	65000
10176	M	61	Walking distance	1	P	N/A	new	positive				0	91	adult	209	cured	positive	new	3302	death
10177	F	19	Walking distance	1	E	lymph nodes	new	extrapulmonary				0	not on ART	adult	68	death	positive	not on ART	68	death
10177	M	46	Walking distance	1	P	N/A	new	negative				-16	16	adult	237	treatment complete	positive	new	active	active
10180	M	30	1 bus	40	P	N/A	new	positive				1	-116	adult	19	death	positive	new	135	death	452	10.5	337900
10180	M	30	Walking distance	1	P	N/A	new	positive				0	24	adult	179	cured	positive	new	2329	lost to follow up	150	9.3	500000
10180	M	31	Walking distance	1	P	N/A	new	positive				0	not on ART	adult	220	cured	positive	not on ART	1506	lost to follow up
10180	F	57	1 bus	40	P	N/A	new	negative				0	823	adult	116	lost to follow up	positive	new	535	lost to follow up
10180	M	39	1 bus	40	P	N/A	new	negative				1	-29	adult	141	death	positive	new	170	death	248	12.2	49700
10180	M	47	1 bus	32	E	intestine	new	positive				1	-75	adult	94	death	positive	new	169	death	29	3.8	129300
10180	F	47	Walking distance	1	P	N/A	new	negative				1	59	adult	241	treatment complete	positive	new	3713	death
10180	F	36	1 bus	10	P	N/A	new	negative				1	296	adult	179	treatment complete	positive	new	active	active	307	15.8
10180	F	35	Walking distance	1	P	N/A	new	negative				1	16	adult	181	treatment complete	positive	new	active	active	187	23.9	64000
10181	M	28	1 bus	5	P	N/A	failure	positive				0	-139	retreatment	239	cured	positive	new	2400	lost to follow up
10181	M	55	1 bus	10	P	N/A	new	negative				0	-7	adult	128	death	positive	new	135	death	238	16.1	11000
10181	F	34	1 bus	10	P	N/A	new	positive				0	65	adult	179	cured	positive	new	151	transferred
10181	M	25-64	1 bus	10	P	N/A	new	positive				0	N/A	adult	181	cured	negative	N/A	N/A	N/A
10181	M	40	1 bus	20	P	N/A	new	positive				-1	N/A	adult	190	cured	negative	N/A	N/A	N/A
10181	M	32	1 bus	75	P	N/A	new	positive				1	15	adult	211	cured	positive	new	328	lost to follow up	12		60000
10182	M	57	1 bus	40	P	N/A	relapse	positive				0	15	retreatment	239	cured	positive	new	1645	death
10182	M	19	Walking distance	1	P	N/A	new	positive				0	N/A	adult	181	cured	negative	N/A	N/A	N/A
10185	M	32	1 bus	10	P	N/A	new	positive				-2	not on ART	adult	211	cured	positive	not on ART	1124	lost to follow up
10183	M	53	1 bus	10	P	N/A	new	positive				0	N/A	adult	18	lost to follow up	negative	N/A	N/A	lost to follow up
10183	F	26	1 bus	10	P	N/A	new	positive				1	13	adult	177	death	positive	new	164	death	150	14.8	117000
10185	M	32	Walking distance	1	P	N/A	relapse	positive				0	-12	retreatment	20	death	positive	new	32	death	188	5.9	153300
10187	M	46	Walking distance	1	P	N/A	new	positive				0	-389	adult	179	cured	positive	new	active	active
10187	F	55	Walking distance	1	E	pleura	new	extrapulmonary				0	N/A	adult	179	treatment complete	negative	N/A	N/A	N/A
10187	F	36	Walking distance	1	P	N/A	new	negative				0	17	adult	240	treatment complete	positive	new	active	active	143	9.05	500000
10187	F	54	1 bus	23	P	N/A	new	positive				0	1250	adult	180	cured	positive	new	active	active	259	12.5
10187	F	33	Walking distance	1	P	N/A	new	negative				0	-228	adult	179	treatment complete	positive	new	active	active
10188	F	56	Walking distance	1	P	N/A	new	positive				-6	N/A	adult	41	death	negative	N/A	N/A	death
10188	M	43	1 bus	4	P	N/A	new	positive				0	100	adult	178	cured	positive	new	active	active	202	11.8	377100
10189	F	37	1 bus	12	P	N/A	failure	positive				0	-97	retreatment	240	cured	positive	new	809	death
10189	F	47	1 bus	32	P	N/A	new	negative				1	14	adult	274	treatment complete	positive	new	4068	transferred
10189	M	35	1 bus	32	E	pleura	new	extrapulmonary				1	16	adult	28	death	positive	new	12	death	138	15.8	500000
10190	M	48	Walking distance	1	P	N/A	new	negative				0	168	adult	180	treatment complete	positive	new	167	lost to follow up	336	12.2	102900
10190	M	27	1 bus	20	P	N/A	new	negative				0	63	adult	270	death	positive	new	207	death	221	9.43	500000
10189	M	56	1 bus	32	P	N/A	relapse	negative				0	22	retreatment	239	treatment complete	positive	new	231	death	156	9.31	247000
10195	M	51	Walking distance	1	E	pleura	new	extrapulmonary				1	19	adult	28	death	positive	new	9	death	91	10.3	480000
10195	F	47	Walking distance	1	P	N/A	new	negative				1	15	adult	58	death	positive	new	43	death	119	11.6	500000
10196	M	36	Walking distance	1	P	N/A	new	negative				0	15	adult	238	treatment complete	positive	new	314	lost to follow up	197	9.87	80000
10195	M	31	Walking distance	1	P	N/A	new	negative				0	380	adult	179	treatment complete	positive	new	active	active	368	16.1
10195	M	29	Walking distance	1	P	N/A	new	negative				1	-41	adult	17	death	positive	new	58	death	35	3.69	99500
10196	M	48	Walking distance	1	P	N/A	new	negative				0	-20	adult	14	death	positive	new	34	death	36	3.63
10196	M	28	Walking distance	1	E	lymph nodes	new	extrapulmonary				0	120	adult	177	treatment complete	positive	new	active	active	196	10	21300
10196	M	37	1 bus	38	P	N/A	new	positive				0	no data	adult	67	death	positive	no data	67	death
10197	M	46	1 bus	23	P	N/A	new	positive				-36	29	adult	224	failure	positive	new	active	active	102	2.84	500000
10192	M	37	1 bus	30	E	pleura	new	extrapulmonary				0	12	adult	213	treatment complete	positive	new	1360	death
10192	M	45	1 bus	20	P	N/A	new	negative				0	-12	adult	187	treatment complete	positive	new	338	death	899	41.8	4500
10198	M	52	1 bus	32	P	N/A	new	positive				-2	1156	adult	179	cured	positive	new	2490	death	260
10198	F	57	1 bus	20	P	N/A	new	negative				0	26	adult	239	treatment complete	positive	new	active	active
10198	F	51	1 bus	5	P	N/A	new	negative				-6	-37	adult	16	death	positive	new	53	death	101	2.81	500000
10198	F	35	Walking distance	1	P	N/A	new	negative				-6	-16	adult	152	death	positive	new	168	death	97	3.83	389050
10201	M	44	Walking distance	1	P	N/A	new	negative				0	no data	adult	16	death	positive	no data	16	death
10201	M	38	Walking distance	1	P	N/A	new	positive				0	N/A	adult	182	cured	negative	N/A	N/A	N/A
10204	F	50	1 bus	22	P	N/A	new	positive				0	56	adult	180	death	positive	new	124	death	11
10205	M	26	1 bus	10	P	N/A	new	negative				0	-8	adult	35	lost to follow up	positive	new	491	lost to follow up	21		40000
10205	M	51	Walking distance	1	P	N/A	new	negative				0	104	adult	200	treatment complete	positive	new	active	active
10208	M	58	Walking distance	1	P	N/A	new	positive				0	not on ART	adult	4	death	positive	not on ART	4	death
10208	M	48	1 bus	23	P	N/A	new	positive				0	17	adult	39	death	positive	new	22	death	66	16.6
10209	M	51	Walking distance	1	E	pleura	new	extrapulmonary				0	128	adult	179	treatment complete	positive	new	active	active
10209	M	37	1 bus	10	P	N/A	new	positive				0	23	adult	210	cured	positive	new	720	lost to follow up	55		400000
10209	M	60	1 bus	23	E	pleura	new	extrapulmonary				0	16	adult	180	treatment complete	positive	new	4032	death
10210	M	70	1 bus	32	P	N/A	new	negative				0	64	adult	179	treatment complete	positive	new	active	active
10210	F	30	Walking distance	1	P	N/A	new	negative				1	26	adult	289	treatment complete	positive	new	1402	death
10211	M	70	Walking distance	1	P	N/A	new	positive				0	N/A	adult	180	cured	negative	N/A	N/A	N/A
10211	M	26	Walking distance	1	P	N/A	new	positive				0	no data	adult	22	death	positive	no data	22	death	386	33	404260
10211	M	40	1 bus	40	P	N/A	new	positive				0	no data	adult	16	lost to follow up	positive	no data	16	lost to follow up	94	10
10211	M	34	Walking distance	1	P	N/A	new	negative				1	34	adult	202	lost to follow up	positive	new	293	lost to follow up	41	6.7	500000
10212	M	52	1 bus	30	P	N/A	new	negative				0	48	adult	180	treatment complete	positive	new	active	active
10213	F	37	1 bus	20	P	N/A	new	positive				0	19	adult	131	death	positive	new	112	death	2
10213	F	27	Walking distance	1	P	N/A	new	positive				0	24	adult	179	cured	positive	new	active	active
10215	F	22	Walking distance	1	P	N/A	new	positive				0	339	adult	181	cured	positive	new	3795	transferred	285	23.2	28600
10216	F	38	Walking distance	1	P	N/A	new	negative				0	-12	adult	15	death	positive	new	27	death	77	4.43	53250
10216	F	37	Walking distance	1	P	N/A	relapse	positive				0	1039	retreatment	240	cured	positive	new	221	lost to follow up
10216	M	55	Walking distance	1	P	N/A	new	positive				0	44	adult	181	cured	positive	new	306	death	40	3.07	3000
10216	F	29	Walking distance	1	P	N/A	new	positive				0	16	adult	41	death	positive	new	25	death	73	6.27
10200	M	24	1 bus	5	P	N/A	new	negative				17	120	adult	179	treatment complete	positive	new	active	active
10217	M	46	Walking distance	1	P	N/A	relapse	positive				0	N/A	retreatment	242	cured	negative	N/A	N/A	N/A
10217	M	51	Walking distance	1	P	N/A	new	positive				0	15	adult	180	cured	positive	new	605	death	12	3.03	500000
10217	F	28	1 bus	40	P	N/A	relapse	positive				0	29	retreatment	240	cured	positive	new	active	active	78	5.37	111000
10217	F	47	1 bus	7	P	N/A	new	negative				0	421	adult	180	treatment complete	positive	new	active	active	290	17.3	7400
10217	M	25-64	Walking distance	1	P	N/A	new	positive				0	N/A	adult	176	cured	negative	N/A	N/A	N/A
10217	M	54	1 bus	5	P	N/A	new	negative				0	N/A	adult	90	lost to follow up	negative	N/A	N/A	N/A
10218	M	25	1 bus	32	P	N/A	new	positive				0	1559	adult	209	cured	positive	new	active	active	532	38.8
10218	F	39	Walking distance	1	P	N/A	new	negative				0	-51	adult	180	treatment complete	positive	transferred	active	active
10218	F	32	Walking distance	1	E	intestine	new	positive				0	20	adult	179	cured	positive	new	3220	transferred
10218	M	49	1 bus	12	P	N/A	new	positive				1	no data	adult	12	death	positive	no data	12	death
10218	M	50	Walking distance	1	P	N/A	new	negative				1	-274	adult	10	death	positive	new	284	death
10219	F	29	Walking distance	1	P	N/A	new	negative				-1	not on ART	adult	74	lost to follow up	positive	not on ART	not on ART	no data
10219	M	54	Walking distance	1	P	N/A	new	negative				0	27	adult	178	treatment complete	positive	transferred	2148	transferred
10219	F	37	1 bus	32	P	N/A	new	negative				1	12	adult	210	treatment complete	positive	new	1805	death
10220	F	52	Walking distance	1	E	bone	relapse	extrapulmonary				0	-281	retreatment	244	treatment complete	positive	new	1296	death	379	17.2	500000
10211	F	51	Walking distance	1	P	N/A	new	negative				0	105	adult	241	treatment complete	positive	new	830	transferred	252	14.1	500
10220	F	40	Walking distance	1	P	N/A	new	positive				-4	16	adult	178	cured	positive	new	1351	death
10220	F	15	Walking distance	1	P	N/A	new	positive				-2	N/A	adult	192	cured	negative	N/A	N/A	N/A
10222	F	59	1 bus	32	P	N/A	new	positive				0	no data	adult	233	cured	positive	no data	749	death	344	17	244400
10222	M	30	Walking distance	1	P	N/A	new	positive				0	38	adult	179	cured	positive	new	active	active
10222	M	38	1 bus	38	E	pleura	new	extrapulmonary				0	N/A	adult	179	treatment complete	negative	N/A	N/A	N/A
10223	F	45	Walking distance	1	P	N/A	new	positive				-1	N/A	adult	179	cured	negative	N/A	N/A	N/A
10223	M	41	1 bus	32	P	N/A	new	negative				0	23	adult	239	treatment complete	positive	new	active	active	114	5.39	500000
10223	M	28	1 bus	33	E	intestine	new	positive				-25	27	adult	48	death	positive	new	21	death	1	1.26	500000
10223	F	49	1 bus	10	P	N/A	new	positive				0	20	adult	180	cured	positive	new	active	active	21	2	21300
10223	M	32	1 bus	4	P	N/A	new	positive				0	44	adult	179	cured	positive	new	222	death	6	1.24	243000
10223	M	27	1 bus	23	P	N/A	new	positive				0	23	adult	54	death	positive	new	31	death	103	2.31	500000
10223	M	32	Walking distance	1	E	intestine	new	positive				0	not on ART	adult	9	death	positive	not on ART	9	death
10224	F	28	1 bus	12	P	N/A	new	positive				0	22	adult	180	cured	positive	new	348	lost to follow up	158	17.4	500000
10224	F	43	1 bus	32	P	N/A	new	positive				0	22	adult	177	cured	positive	new	3743	transferred
10224	F	27	1 bus	20	P	N/A	new	negative				1	-98	adult	9	death	positive	new	107	death	24	3.82
10225	F	38	Walking distance	1	P	N/A	new	negative				0	126	adult	180	treatment complete	positive	new	454	transferred	275	13.1
10225	F	18	Walking distance	1	P	N/A	new	positive				0	N/A	adult	182	cured	negative	N/A	N/A	N/A
10225	M	52	1 bus	50	P	N/A	new	positive				0	N/A	adult	179	cured	negative	N/A	N/A	N/A
10225	F	35	1 bus	32	E	bone	new	extrapulmonary				1	832	adult	179	treatment complete	positive	new	active	active	303	21.85	9500
10225	F	19	Walking distance	1	P	N/A	new	negative				0	not on ART	adult	181	treatment complete	positive	not on ART	1439	lost to follow up
10225	M	47	Walking distance	1	E	lymph nodes	new	extrapulmonary				0	42	adult	179	treatment complete	positive	new	2127	transferred
10226	F	31	Walking distance	1	E	pleura	new	extrapulmonary				0	62	adult	178	treatment complete	positive	new	active	active
10226	F	28	Walking distance	1	P	N/A	relapse	positive				0	N/A	retreatment	239	cured	negative	N/A	N/A	N/A
10227	M	31	1 bus	32	P	N/A	new	positive				-1	no data	adult	1	death	positive	no data	1	death
10227	F	49	Walking distance	1	P	N/A	new	negative				-1	42	adult	64	death	positive	new	22	death	73	9.19	105700
10227	F	23	Walking distance	1	P	N/A	new	negative				-1	no data	adult	20	death	positive	no data	20	death	319	47	17250
10227	F	24	Walking distance	1	P	N/A	new	negative				-1	21	adult	179	treatment complete	positive	new	active	active	123	10.6	28850
10229	M	16	Walking distance	1	P	N/A	new	negative				1	-867	adult	106	transferred	positive	new	973	transferred	335	4.5	48500
10229	F	39	1 bus	10	P	N/A	new	negative				1	-145	adult	178	treatment complete	positive	new	948	death	326	21.8	87600
10230	F	61	Walking distance	1	E	pleura	new	extrapulmonary				0	16	adult	179	treatment complete	positive	new	3772	death
10231	M	37	1 bus	45	P	N/A	new	negative				0	897	adult	181	cured	positive	new	3102	transferred	330	23	139800
10231	F	32	Walking distance	1	E	pleura	new	extrapulmonary				0	43	adult	180	treatment complete	positive	new	active	active
10231	M	33	1 bus	22	P	N/A	new	negative				1	21	adult	179	treatment complete	positive	new	310	lost to follow up	29	5.39	196750
10231	M	34	1 bus	4	E	abscess	relapse	positive				1	-251	retreatment	2	death	positive	new	253	death
10231	M	41	1 bus	4	P	N/A	new	negative				1	21	adult	239	treatment complete	positive	new	1139	lost to follow up	128	15.1	18500
10233	M	25-64	1 bus	10	P	N/A	new	positive				0	N/A	adult	182	cured	negative	N/A	N/A	N/A
10233	M	58	Walking distance	1	P	N/A	new	positive				0	48	adult	178	cured	positive	new	2763	transferred
10233	M	38	1 bus	10	P	N/A	lost to follow up	positive				1	26	retreatment	239	cured	positive	new	609	death
10231	F	33	1 bus	27	P	N/A	new	negative				0	29	adult	179	treatment complete	positive	new	685	transferred	175	10	42900
10237	F	35	1 bus	23	E	pleura	new	extrapulmonary				0	1921	adult	179	treatment complete	positive	new	586	lost to follow up
10236	F	27	Walking distance	1	P	N/A	new	positive				0	N/A	adult	179	cured	not done	N/A	N/A	N/A
10236	M	65	Walking distance	1	E	pleura	new	extrapulmonary				53	N/A	adult	48	death	negative	N/A	N/A	death
10236	M	43	Walking distance	1	P	N/A	new	negative				0	-291	adult	179	treatment complete	positive	new	active	active
10236	F	35	1 bus	10	P	N/A	new	negative				0	24	adult	180	treatment complete	positive	new	active	active
10237	M	38	Walking distance	1	P	N/A	new	negative				1	not on ART	adult	179	treatment complete	positive	not on ART	1384	lost to follow up
10238	M	30	1 bus	38	P	N/A	new	negative				0	N/A	adult	180	treatment complete	negative	N/A	N/A	N/A
10238	M	62	Walking distance	1	P	N/A	relapse	positive				0	N/A	retreatment	239	cured	negative	N/A	N/A	N/A
10238	M	38	1 bus	10	P	N/A	new	positive				0	36	adult	179	cured	positive	new	251	lost to follow up	69	9.2	500000
10238	M	53	1 bus	10	P	N/A	new	positive				0	no data	adult	38	lost to follow up	positive	no data	800	lost to follow up
10239	M	40	1 bus	5	P	N/A	new	positive				0	no data	adult	5	death	positive	no data	5	death
10239	F	26	1 bus	45	P	N/A	new	positive				0	1036	adult	148	cured	positive	new	2350	death	349
10239	M	31	1 bus	40	P	N/A	new	positive				0	21	adult	179	cured	positive	new	259	lost to follow up	15	2.91	94800
10239	F	26	1 bus	40	P	N/A	new	positive				0	no data	adult	50	death	positive	no data	50	death
10240	M	30	Walking distance	1	P	N/A	new	negative				1	-37	adult	0	death	positive	new	37	death	7	0.37	63700
10240	M	18	Walking distance	1	P	N/A	new	negative				1	-787	adult	179	treatment complete	positive	new	active	active	266	21.7	45000
10243	M	50	Walking distance	1	P	N/A	new	positive				0	45	adult	179	cured	positive	new	133	transferred
10245	M	25-64	1 bus	10	E	no data	new	extrapulmonary				0	N/A	adult	179	treatment complete	negative	N/A	N/A	N/A
10245	F	58	Walking distance	1	E	pleura	new	extrapulmonary				0	not on ART	adult	185	treatment complete	positive	not on ART	not on ART	no data
10245	M	34	1 bus	52	P	N/A	new	negative				1	no data	adult	184	treatment complete	positive	no data	1379	lost to follow up
10246	F	21	1 bus	10	P	N/A	failure	positive				0	not on ART	retreatment	62	failure	positive	not on ART	not on ART	no data
10246	M	32	Walking distance	1	P	N/A	new	positive				0	924	adult	179	cured	positive	new	91	transferred
10246	F	37	Walking distance	1	P	N/A	new	negative				0	63	adult	179	treatment complete	positive	new	1068	transferred	149	7.72	193500
10251	M	27	1 bus	40	E	lymph nodes	new	extrapulmonary				0	58	adult	179	treatment complete	positive	new	319	transferred	215	13.2	26250
10250	F	44	Walking distance	1	P	N/A	new	negative				1	not on ART	adult	185	treatment complete	positive	not on ART	1371	lost to follow up
10251	F	29	Walking distance	1	P	N/A	new	negative				-20	not on ART	adult	34	death	positive	not on ART	34	death
10251	F	28	Walking distance	1	P	N/A	new	positive				0	-124	adult	179	cured	positive	new	active	active
10251	F	23	Walking distance	1	E	pleura	new	extrapulmonary				0	no data	adult	178	treatment complete	positive	no data	940	lost to follow up	233	23	15800
10252	M	65+	1 bus	20	E	no data	new	extrapulmonary				0	N/A	adult	25	death	negative	N/A	N/A	N/A
10252	M	66	1 bus	32	P	N/A	new	negative				0	40	adult	60	lost to follow up	positive	new	147	lost to follow up	99	5.02	59050
10252	F	22	Walking distance	1	P	N/A	new	positive				0	1689	adult	177	cured	positive	new	active	active	1106	50.2
10252	M	26	Walking distance	1	P	N/A	new	positive				0	1149	adult	177	cured	positive	new	1072	lost to follow up	117	11.7
10253	M	43	1 bus	10	P	N/A	new	positive				0	1330	adult	191	cured	positive	new	1010	lost to follow up
10253	M	43	1 bus	20	P	N/A	new	negative				0	98	adult	181	treatment complete	positive	new	274	death	239	3.87	210000
10253	M	55	1 bus	10	E	lymph nodes	new	extrapulmonary				0	180	adult	180	treatment complete	positive	new	2160	lost to follow up	55	1.94
10253	M	48	1 bus	20	P	N/A	new	negative				0	385	adult	44	treatment complete	positive	new	active	active	268	9.91	0
10254	M	37	Walking distance	1	E	pleura	new	extrapulmonary				0	13	adult	179	treatment complete	positive	new	1029	death
10254	F	25	1 bus	5	P	N/A	new	negative				0	not on ART	adult	179	treatment complete	positive	not on ART	1389	lost to follow up
10254	M	72	1 bus	23	P	N/A	new	positive				0	N/A	adult	179	cured	negative	N/A	N/A	N/A
10254	M	37	Walking distance	1	E	lymph nodes	new	extrapulmonary				0	735	adult	179	treatment complete	positive	new	active	active	284	9.09
10254	F	28	1 bus	45	E	lymph nodes	new	extrapulmonary				0	14	adult	45	death	positive	new	31	death	26	0.66
10257	M	24	Walking distance	1	P	N/A	new	positive				1	N/A	adult	179	cured	negative	N/A	N/A	N/A
10258	M	51	1 bus	5	E	pleura	new	extrapulmonary				0	9	adult	129	death	positive	new	120	death	83	6.83
10258	F	46	Walking distance	1	E	pleura	new	extrapulmonary				0	587	adult	179	treatment complete	positive	new	active	active	264	11.3	5350
10258	M	40	1 bus	32	P	N/A	new	positive				0	16	adult	148	cured	positive	new	526	lost to follow up	23	8.99	500000
10258	F	27	Walking distance	1	P	N/A	new	negative				-19	not on ART	adult	179	treatment complete	positive	not on ART	not on ART	no data
10258	M	57	Walking distance	1	P	N/A	new	negative				0	16	adult	179	treatment complete	positive	new	1684	death
10259	F	48	1 bus	10	P	miliary	new	negative				0	15	adult	205	treatment complete	positive	new	153	transferred	85	23.3	52200
10259	M	31	Walking distance	1	P	N/A	new	positive				0	260	adult	179	cured	positive	new	2681	lost to follow up	222	15.2	500000
10259	F	28	1 bus	10	E	pleura	new	extrapulmonary				0	36	adult	181	treatment complete	positive	new	3283	transferred
10259	F	21	Walking distance	1	P	N/A	new	positive				0	not on ART	adult	128	transferred	positive	not on ART	1363	lost to follow up
10260	M	21	Walking distance	1	P	N/A	new	positive				0	2107	adult	179	cured	positive	new	active	active	351	10.3
10260	F	45	Walking distance	1	P	N/A	new	positive				0	995	adult	165	cured	positive	new	active	active	268
10260	F	28	Walking distance	1	E	lymph nodes	new	extrapulmonary				1	-15	adult	179	treatment complete	positive	new	active	active
10262	F	27	1 bus	12	P	N/A	new	negative				0	18	adult	191	treatment complete	positive	new	334	transferred
10262	M	34	Walking distance	1	P	miliary	new	negative				-24	-1	adult	22	death	positive	new	23	death	35	1.8	1
10264	M	35	Walking distance	1	E	pleura	new	extrapulmonary				0	-129	adult	179	treatment complete	positive	new	active	active
10264	M	31	1 bus	40	P	N/A	failure	positive				0	no data	retreatment	239	cured	positive	no data	924	death
10264	M	52	1 bus	23	P	miliary	new	negative				1	93	adult	179	treatment complete	positive	new	3149	lost to follow up
10264	M	28	1 bus	20	P	N/A	new	positive				0	221	adult	221	cured	positive	new	168	lost to follow up	315	17.2	116100
10264	F	25	1 bus	20	E	intestine	new	positive				1	16	adult	179	treatment complete	positive	new	2373	lost to follow up	52	6.21	2400
10265	M	41	Walking distance	1	P	miliary	new	negative				-6	29	adult	181	treatment complete	positive	new	active	active	44	3.4
10265	M	42	Walking distance	1	P	N/A	new	negative				0	23	adult	179	treatment complete	positive	new	895	lost to follow up	86	7.4	0
10265	M	24	1 bus	23	P	N/A	failure	positive				0	not on ART	retreatment	239	cured	positive	not on ART	1282	lost to follow up
10265	M	41	Walking distance	1	P	N/A	new	negative				0	-503	adult	179	treatment complete	positive	new	active	active
10265	M	50	1 bus	20	P	N/A	lost to follow up	positive				0	not on ART	adult	2	death	positive	not on ART	2	death
10266	F	21	Walking distance	1	P	N/A	new	negative				0	50	adult	179	treatment complete	positive	new	449	transferred
10266	F	39	1 bus	7	P	N/A	new	negative				1	-21	adult	17	death	positive	new	38	death	5	0.39	155200
10267	F	45	1 bus	40	P	N/A	new	negative				-16	16	adult	179	treatment complete	positive	new	active	active	17	2.67	122000
10267	F	28	Walking distance	1	E	lymph nodes	new	extrapulmonary				1	-498	adult	82	failure	positive	new	1215	death
10267	F	41	1 bus	10	P	N/A	new	negative				1	no data	adult	16	death	positive	no data	16	death
10268	M	65+	1 bus	6	P	N/A	new	positive				-25	N/A	adult	180	cured	negative	N/A	N/A	N/A
10271	M	33	Walking distance	1	P	N/A	new	negative				1	1347	adult	179	treatment complete	positive	new	148	death	47	9.4
10272	F	36	1 bus	5	P	N/A	new	positive				0	not on ART	adult	179	cured	positive	not on ART	2321	lost to follow up
10272	M	25-64	1 bus	10	P	N/A	new	positive				0	N/A	adult	182	cured	negative	N/A	N/A	N/A
10272	M	55	1 bus	10	P	N/A	new	negative				0	15	adult	188	treatment complete	positive	new	3142	death
10272	F	37	Walking distance	1	P	N/A	new	positive				0	2354	adult	179	cured	positive	new	active	active	35
10273	F	31	1 bus	10	E	no data	new	extrapulmonary				0	730	adult	199	treatment complete	positive	new	143	transferred	237	11.19	33000
10273	F	40	Walking distance	1	P	N/A	new	negative				1	224	adult	179	treatment complete	positive	new	active	active	322	16	22600
10273	M	38	Walking distance	1	P	N/A	new	negative				0	no data	adult	46	death	positive	no data	46	death
10274	M	43	2 bus	90	P	N/A	new	negative				0	N/A	adult	9	death	negative	N/A	N/A	death
10274	M	30	1 bus	45	P	N/A	new	negative				-23	23	adult	239	treatment complete	positive	new	276	death	70	7.17	30000
10274	M	32	1 bus	4	P	N/A	new	negative				-17	17	adult	218	treatment complete	positive	new	493	death
10274	M	24	Walking distance	1	P	N/A	new	negative				-15	15	adult	238	treatment complete	positive	new	active	active
10274	M	27	Walking distance	1	E	intestine	new	positive				-67	53	adult	210	treatment complete	positive	new	306	death	12	2.59	39400
10274	M	35	Walking distance	1	E	intestine	new	positive				0	14	adult	179	treatment complete	positive	new	335	lost to follow up	78	23.1
10274	M	64	1 bus	20	P	N/A	new	positive				0	N/A	adult	180	cured	negative	N/A	N/A	N/A
10274	F	37	1 bus	32	E	pleura	new	extrapulmonary				0	49	adult	179	treatment complete	positive	new	1090	lost to follow up	282	32.6	500000
10274	F	26	1 bus	33	P	N/A	new	positive				-36	-27	adult	179	cured	positive	new	active	active
10275	F	46	1 bus	20	P	N/A	new	positive				-3	275	adult	179	cured	positive	new	440	transferred	466		500
10275	F	55	1 bus	10	P	N/A	new	negative	X			-36	-274	adult	195	treatment complete	positive	new	1331	death	167	11.8	64000
10273	F	30	1 bus	12	P	N/A	new	negative	X			0	not on ART	adult	5	death	positive	not on ART	5	death
10275	M	32	Walking distance	1	P	N/A	new	negative				0	13	adult	179	treatment complete	positive	new	336	lost to follow up	63	13.8
10275	M	48	Walking distance	1	P	N/A	new	negative	X			-3	16	adult	179	treatment complete	positive	new	900	transferred	24	3.04
10275	M	49	1 bus	10	P	N/A	new	positive				0	34	adult	91	lost to follow up	positive	new	165	lost to follow up	44	15.5	215600
10275	M	36	Walking distance	1	P	N/A	new	negative				0	152	adult	163	death	positive	new	11	death	27	8.55
10275	M	44	1 bus	10	P	N/A	new	negative				0	no data	adult	179	treatment complete	positive	no data	1345	lost to follow up
10275	F	37	Walking distance	1	E	lymph nodes	new	extrapulmonary				0	685	adult	151	treatment complete	positive	new	active	active	192	12.76
10275	F	30	Walking distance	1	P	N/A	new	negative				1	58	adult	186	treatment complete	positive	new	2572	death	259	7.7	85000
10275	F	30	1 bus	40	P	N/A	new	negative				0	265	adult	199	treatment complete	positive	new	1993	lost to follow up	113	10.3
10278	F	49	Walking distance	1	E	no data	new	extrapulmonary				0	31	adult	179	treatment complete	positive	new	active	active
10279	F	22	1 bus	10	E	pleura	new	extrapulmonary				0	23	adult	150	treatment complete	positive	new	active	active	82	25.1
10279	M	62	Walking distance	1	P	N/A	new	negative				-119	N/A	adult	239	treatment complete	negative	N/A	N/A	N/A
10279	M	40	Walking distance	1	P	N/A	new	positive				1	15	adult	178	cured	positive	new	active	active
10279	F	39	Walking distance	1	E	pleura	new	extrapulmonary				1	N/A	adult	179	treatment complete	negative	N/A	N/A	N/A
10280	M	38	1 bus	20	P	N/A	relapse	negative				0	-593	retreatment	239	treatment complete	positive	new	1151	lost to follow up
10279	M	54	1 bus	10	P	N/A	new	positive				0	23	adult	209	cured	positive	new	active	active
10280	F	29	Walking distance	1	P	N/A	new	positive				0	-216	adult	179	cured	positive	new	active	active
10280	F	26	1 bus	40	P	N/A	new	negative				0	337	adult	179	treatment complete	positive	new	267	lost to follow up	216	22.6	1550
10280	F	55	1 bus	20	E	pleura	new	extrapulmonary				1	not on ART	adult	1	death	positive	not on ART	1	death
10281	F	39	1 bus	40	E	peritoneum	new	extrapulmonary				0	no data	adult	20	death	positive	no data	20	death	10	1	3655950
10281	M	46	Walking distance	1	P	N/A	new	positive				1	227	adult	179	cured	positive	new	active	active	80	6.2
10281	F	70	Walking distance	1	P	miliary	new	negative				0	N/A	adult	103	death	negative	N/A	N/A	death
10282	M	38	Walking distance	1	P	N/A	lost to follow up	negative				0	1316	adult	181	treatment complete	positive	new	active	active
10282	M	46	1 bus	32	P	N/A	new	negative				0	N/A	adult	11	death	not done	N/A	N/A	death
10282	M	32	Walking distance	1	P	N/A	new	positive				1	not on ART	adult	11	death	positive	not on ART	11	death
10286	M	33	1 bus	20	P	N/A	new	negative				0	16	adult	156	lost to follow up	positive	new	197	lost to follow up	108	6.7
10286	M	40	1 bus	5	E	pleura	new	extrapulmonary				0	51	adult	180	treatment complete	positive	new	active	active
10285	M	35	1 bus	10	P	N/A	new	positive				1	not on ART	adult	18	death	positive	not on ART	18	death
10287	F	21	Walking distance	1	P	N/A	new	negative				0	-237	adult	46	death	positive	new	283	death
10288	F	50	1 bus	40	P	N/A	new	negative				0	14	adult	179	treatment complete	positive	new	active	active	241	13.6	25000
10288	F	35	1 bus	10	P	N/A	new	negative				0	21	adult	179	treatment complete	positive	new	217	death	67	5.09	370500
10288	M	30	1 bus	20	P	N/A	new	negative				0	1359	adult	180	treatment complete	positive	new	active	active	306	9.7
10288	M	42	1 bus	23	P	N/A	new	positive				0	49	adult	179	cured	positive	new	active	active	9	0.47	115280
10288	M	66	1 bus	38	P	N/A	new	negative				0	161	adult	192	treatment complete	positive	new	175	lost to follow up	330	9.72	121050
10288	F	33	Walking distance	1	P	N/A	new	negative				0	56	adult	187	treatment complete	positive	new	580	lost to follow up	107	6.44
10289	F	43	1 bus	27	P	N/A	new	positive				-1	21	adult	31	death	positive	new	10	death	13	2.86	45500
10289	M	43	Walking distance	1	P	N/A	new	positive				0	0	adult	23	death	positive	transferred	23	death
10289	F	18	1 bus	10	P	N/A	new	positive				0	2701	adult	180	cured	positive	new	active	active	299
10289	M	51	1 bus	5	P	N/A	new	negative				1	-82	adult	179	treatment complete	positive	new	2021	death
10289	F	40	1 bus	7	P	N/A	new	negative				1	-121	adult	9	death	positive	new	130	death	91	4.07
10290	M	28	Walking distance	1	P	N/A	new	negative				-19	17	adult	179	treatment complete	positive	new	275	lost to follow up	29	2.27
10284	M	39	Walking distance	1	E	pleura	new	extrapulmonary				0	18	adult	179	treatment complete	positive	new	active	active
10292	F	48	1 bus	32	E	lymph nodes	new	extrapulmonary				0	not on ART	adult	66	lost to follow up	positive	not on ART	1163	lost to follow up
10293	M	36	Walking distance	1	P	N/A	new	negative				0	-61	adult	179	treatment complete	positive	new	392	lost to follow up	19		60000
10293	M	62	Walking distance	1	P	N/A	new	positive				0	N/A	adult	179	cured	negative	N/A	N/A	N/A
10294	F	36	Walking distance	1	E	pleura	new	extrapulmonary				0	71	adult	179	treatment complete	positive	new	828	death	241	26.54	93900
10296	M	44	1 bus	40	P	N/A	new	positive				0	36	adult	179	cured	positive	new	3206	lost to follow up
10299	F	24	Walking distance	1	P	N/A	new	positive				0	N/A	adult	179	cured	negative	N/A	N/A	N/A
10299	F	51	Walking distance	1	P	N/A	new	negative				1	-5	adult	9	death	positive	new	14	death
10299	F	27	Walking distance	1	E	lymph nodes	relapse	extrapulmonary				86	-704	retreatment	358	treatment complete	positive	new	active	active
10299	M	67	1 bus	20	P	N/A	lost to follow up	positive				1	N/A	retreatment	148	lost to follow up	negative	N/A	N/A	N/A
10300	F	35	1 bus	4	E	pleura	new	extrapulmonary				0	65	adult	139	death	positive	new	74	death	155	9.48	13900
10300	M	22	Walking distance	1	P	N/A	new	negative				0	23	adult	179	treatment complete	positive	new	1789	lost to follow up
10300	M	28	Walking distance	1	P	N/A	new	negative				0	14	adult	85	failure	positive	new	3102	lost to follow up
10300	F	66	3 bus	80	P	N/A	new	negative				0	N/A	adult	189	treatment complete	negative	N/A	N/A	N/A
10300	F	21	Walking distance	1	P	N/A	new	negative				0	16	adult	180	treatment complete	positive	new	3696	lost to follow up	260	17.3	60800
10300	F	50	Walking distance	1	P	N/A	new	negative				0	65	adult	179	treatment complete	positive	new	2108	lost to follow up
10301	F	33	1 bus	32	P	N/A	new	negative				1	not on ART	adult	178	treatment complete	positive	not on ART	1075	refusal
10302	F	28	1 bus	32	P	N/A	new	negative				0	14	adult	142	death	positive	new	128	death	114	13.4	500000
10303	F	54	1 bus	10	P	N/A	new	negative				0	20	adult	179	treatment complete	positive	new	354	death	213	16.3	8950
10304	F	30	1 bus	10	P	N/A	new	negative				0	-51	adult	0	death	positive	new	51	death	80	5.4	7800
10304	M	39	Walking distance	1	P	N/A	new	positive				0	20	adult	179	cured	positive	new	388	lost to follow up
10306	F	25	Walking distance	1	E	pleura	new	negative				0	17	adult	181	treatment complete	positive	new	272	lost to follow up	158	23.1	31000
10306	F	15	1 bus	32	P	N/A	new	positive				-14	N/A	adult	116	transferred	negative	N/A	N/A	N/A
10307	M	39	1 bus	23	P	N/A	relapse	positive				1	-205	retreatment	359	cured	positive	new	1647	death
10308	M	39	1 bus	20	E	pleura	new	extrapulmonary				0	-48	adult	180	treatment complete	positive	new	2304	lost to follow up
10309	M	35	3 bus	80	P	N/A	new	positive				0	not on ART	adult	9	death	positive	not on ART	9	death
10309	F	35	1 bus	10	P	N/A	new	negative				-1	-55	adult	240	treatment complete	positive	new	active	active	198	8.57	174250
10310	F	29	1 bus	20	P	N/A	new	positive				0	22	adult	185	failure	positive	new	3206	lost to follow up	197	14.2	77600
10310	M	37	Walking distance	1	P	N/A	new	negative				-35	15	adult	129	lost to follow up	positive	new	209	lost to follow up
10313	M	47	1 bus	10	P	N/A	new	positive				-14	N/A	adult	22	transferred	negative	N/A	N/A	N/A
10313	F	30	1 bus	7	P	N/A	new	negative				0	14	adult	196	treatment complete	positive	new	282	death	191	14.9	260850
10313	M	48	1 bus	10	P	N/A	new	negative				0	14	adult	17	death	positive	new	3	death	20	5.46	500000
10313	M	58	Walking distance	1	P	N/A	new	negative				0	-39	adult	6	death	positive	new	45	death	31	4.46	300
10313	F	38	1 bus	20	P	N/A	relapse	positive				0	21	retreatment	238	cured	positive	new	2405	death
10313	M	35	1 bus	10	E	no data	new	extrapulmonary				0	976	adult	190	treatment complete	positive	new	active	active	510		1000000
10314	M	71	Walking distance	1	P	N/A	new	positive				0	N/A	adult	181	cured	negative	N/A	N/A	N/A
10314	M	70	1 bus	30	P	N/A	new	negative				0	N/A	adult	179	treatment complete	negative	N/A	N/A	N/A
10314	M	45	Walking distance	1	P	N/A	new	negative				0	18	adult	19	death	positive	new	1	death	74	8.93	212000
10314	M	43	1 bus	6	P	N/A	relapse	negative				-94	N/A	adult	239	treatment complete	negative	N/A	N/A	N/A
10315	M	47	1 bus	20	P	N/A	relapse	positive				0	-240	retreatment	266	cured	positive	new	704	lost to follow up
10315	F	34	1 bus	32	P	N/A	new	negative				0	no data	adult	8	death	positive	no data	8	death
10315	M	39	Walking distance	1	P	N/A	new	positive				0	17	adult	179	cured	positive	new	933	transferred	14	4.01	37350
10315	F	41	1 bus	20	P	N/A	new	negative				0	-33	adult	185	treatment complete	positive	new	398	death	48		8500
10315	F	31	Walking distance	1	E	pleura	new	extrapulmonary				0	-181	adult	179	treatment complete	positive	new	4173	death
10315	M	74	1 bus	10	P	N/A	relapse	no data				0	N/A	retreatment	239	treatment complete	negative	N/A	N/A	N/A
10315	M	19	1 bus	20	P	N/A	new	positive				0	17	adult	179	cured	positive	new	620	lost to follow up	133	14.8	500000
10315	M	48	1 bus	20	P	N/A	new	negative				1	493	adult	181	treatment complete	positive	new	15	death	95	3.8
10315	F	29	Walking distance	1	E	pleura	new	extrapulmonary				1	42	adult	182	treatment complete	positive	new	active	active	329	15.8	83050
10317	M	55	Walking distance	1	P	N/A	new	negative				-1	16	adult	28	death	positive	new	12	death	137	12.1	163250
10317	F	45	Walking distance	1	P	N/A	new	negative				0	-14	adult	179	treatment complete	positive	transferred	2303	transferred
10317	M	30	Walking distance	1	P	N/A	new	negative				-2	N/A	adult	187	treatment complete	negative	N/A	N/A	N/A
10320	F	47	Walking distance	1	E	pleura	new	extrapulmonary				0	-333	adult	195	treatment complete	positive	new	770	death
10320	F	26	1 bus	10	E	pleura	relapse	extrapulmonary				0	190	retreatment	239	treatment complete	positive	new	active	active	252	20.4	58000
10321	F	20	Walking distance	1	P	N/A	new	positive				0	1647	adult	179	cured	positive	new	active	active	196	9
10322	M	27	Walking distance	1	P	N/A	new	negative				-1	-5	adult	194	treatment complete	positive	new	1451	death	12	2.39	52700
10303	M	30	Walking distance	1	P	miliary	new	negative				0	29	adult	179	treatment complete	positive	new	321	lost to follow up	80	23.5	19300
10323	F	37	1 bus	38	P	miliary	new	negative				0	98	adult	179	treatment complete	positive	new	2204	lost to follow up	166	8.17	18400
10324	M	30	Walking distance	1	P	N/A	relapse	positive				18	not on ART	retreatment	239	cured	positive	not on ART	1283	lost to follow up
10324	F	25	1 bus	32	P	N/A	new	negative				0	2079	adult	201	treatment complete	positive	new	active	active	260	28
10324	M	33	1 bus	60	P	N/A	new	positive				0	no data	adult	6	death	positive	no data	6	death
10328	M	32	1 bus	23	P	N/A	new	negative				0	15	adult	179	treatment complete	positive	new	active	active	24	3.5
10328	M	31	1 bus	10	P	N/A	new	negative				0	15	adult	179	treatment complete	positive	new	281	lost to follow up	206		500000
10328	F	57	1 bus	10	P	N/A	relapse	positive				-2	-506	retreatment	56	death	positive	new	562	death
10329	M	42	1 bus	20	P	N/A	new	positive				0	127	adult	210	cured	positive	new	228	transferred	70	11	25350
10329	F	35	1 bus	4	P	N/A	new	positive				0	14	adult	179	cured	positive	new	3073	lost to follow up
10330	F	41	1 bus	23	P	N/A	new	positive				0	13	adult	180	cured	positive	new	active	active
10331	F	48	1 bus	10	P	N/A	new	positive				0	629	adult	178	cured	positive	new	active	active	223	15.82
10331	M	67	Walking distance	1	P	N/A	new	positive				-1	N/A	adult	179	cured	negative	N/A	N/A	N/A
10331	M	38	Walking distance	1	P	N/A	relapse	positive				0	96	retreatment	278	lost to follow up	positive	restart	382	death	31	4.03
10331	M	43	Walking distance	1	P	N/A	new	positive				0	34	adult	179	cured	positive	new	754	lost to follow up	138	8.96	3100
10334	M	27	1 bus	10	P	N/A	lost to follow up	positive				0	-137	retreatment	210	cured	positive	new	491	lost to follow up
10335	F	26	Walking distance	1	P	N/A	new	positive				-8	N/A	adult	98	transferred	negative	N/A	N/A	N/A
10335	M	32	Walking distance	1	P	N/A	new	positive				1	-1	adult	179	cured	positive	new	199	death	71	4.75	500000
10335	M	39	Walking distance	1	E	no data	new	extrapulmonary				0	65	adult	153	lost to follow up	positive	new	194	lost to follow up	213	16	30000
10335	M	60	Walking distance	1	P	N/A	new	negative				0	no data	adult	11	death	positive	no data	11	death
10336	M	47	1 bus	45	P	N/A	new	positive				0	20	adult	186	cured	positive	new	active	active	5	1.29	11000
10337	M	28	1 bus	10	E	pleura	new	extrapulmonary				0	729	adult	180	treatment complete	positive	new	active	active	329	22.6
10337	F	32	Walking distance	1	P	N/A	new	negative				0	15	adult	104	death	positive	new	89	death	256	8.32	500000
10337	M	32	Walking distance	1	P	N/A	new	positive				0	N/A	adult	193	cured	negative	N/A	N/A	N/A
10338	F	30	1 bus	40	P	N/A	new	positive				0	N/A	adult	180	cured	negative	N/A	N/A	N/A
10338	M	29	Walking distance	1	P	N/A	new	negative				1	-37	adult	103	death	positive	new	140	death	9	2.17	19200
10338	F	33	1 bus	32	P	N/A	new	positive				0	19	adult	179	cured	positive	new	active	active
10338	M	27	1 bus	40	E	intestine	new	extrapulmonary				1	-16	adult	8	death	positive	new	24	death	9	3.51	1450
10339	M	41	1 bus	27	P	N/A	new	negative				0	13	adult	189	treatment complete	positive	new	active	active	15	5.1	272000
10338	F	35	Walking distance	1	P	N/A	new	positive				0	not on ART	adult	209	cured	positive	not on ART	not on ART	no data
10341	M	35	1 bus	5	P	N/A	relapse	positive				1	-362	retreatment	106	death	positive	new	468	death	69	4.4	500000
10341	M	32	1 bus	20	P	N/A	new	positive				1	no data	adult	1	death	positive	no data	1	death	8	5	294000
10341	F	29	1 bus	7	P	N/A	new	positive				1	no data	adult	11	death	positive	no data	11	death
10341	M	40	1 bus	23	P	N/A	new	positive				1	14	adult	180	cured	positive	new	182	death	21	5.01	214750
10342	M	26	Walking distance	1	P	N/A	new	negative				0	100	adult	182	treatment complete	positive	new	742	lost to follow up
10342	M	22	1 bus	32	P	N/A	new	positive				0	17	adult	223	lost to follow up	positive	new	264	lost to follow up	9	1.66	62800
10342	M	71	1 bus	40	P	N/A	new	positive				0	N/A	adult	180	cured	negative	N/A	N/A	N/A
10342	M	37	1 bus	40	P	N/A	relapse	positive				1	N/A	retreatment	118	failure	negative	N/A	N/A	N/A
10342	M	77	1 bus	23	P	N/A	new	negative				1	no data	adult	32	death	positive	no data	32	death
10342	F	30	1 bus	22	P	N/A	new	positive				1	14	adult	179	cured	positive	new	590	lost to follow up	209	24.5	500000
10343	F	37	Walking distance	1	P	N/A	new	negative				1	-42	adult	3	death	positive	new	45	death	26	3.13	420000
10343	M	60	1 bus	23	P	N/A	new	positive				0	N/A	adult	209	cured	negative	N/A	N/A	N/A
10344	M	53	1 bus	45	P	N/A	relapse	positive				0	14	retreatment	242	cured	positive	new	active	active	128	9.23	144500
10343	F	33	1 bus	20	P	N/A	relapse	positive				1	20	retreatment	244	cured	positive	new	586	transferred	243	16.2	26150
10343	F	41	1 bus	12	P	N/A	new	negative				1	-49	adult	25	death	positive	new	74	death	10	0.78	165500
10344	F	61	1 bus	10	P	N/A	new	positive				0	15	adult	68	death	positive	new	53	death	157
10343	F	30	Walking distance	1	P	N/A	new	positive				-5	not on ART	adult	179	cured	positive	not on ART	1287	lost to follow up
10345	F	67	Walking distance	1	P	N/A	new	positive				0	19	adult	31	death	positive	new	12	death	23
10345	F	38	Walking distance	1	P	N/A	new	positive				0	69	adult	179	cured	positive	new	active	active	268	9.49	150
10345	M	41	Walking distance	1	P	N/A	new	positive				0	-15	adult	179	cured	positive	new	active	active	109	9.3	53700
10348	M	25	Walking distance	1	P	N/A	new	positive				0	14	adult	209	cured	positive	new	3839	lost to follow up
10349	F	38	1 bus	20	P	N/A	relapse	positive				1	1540	retreatment	209	cured	positive	new	35	death	926	40.2
10350	M	30	1 bus	10	P	N/A	new	negative				0	N/A	adult	28	death	negative	N/A	N/A	death
10350	F	52	Walking distance	1	P	N/A	new	negative				1	15	adult	180	treatment complete	positive	new	active	active
10350	F	40	Walking distance	1	P	N/A	new	negative				1	-49	adult	179	treatment complete	positive	new	537	lost to follow up	6	0.49	33300
10350	F	42	Walking distance	1	P	N/A	new	positive				0	N/A	adult	179	cured	negative	N/A	N/A	N/A
10350	F	21	Walking distance	1	P	N/A	new	positive				0	N/A	adult	179	cured	negative	N/A	N/A	N/A
10350	M	66	1 bus	40	P	N/A	new	positive				0	22	adult	179	cured	positive	new	3877	transferred	85	10.3	154000
10351	M	47	Walking distance	1	P	N/A	new	negative				0	11	adult	179	treatment complete	positive	transferred	2516	transferred	36	2.63	1500
10352	F	45	1 bus	20	P	N/A	new	negative				0	no data	adult	2	death	positive	no data	2	death
10356	F	36	Walking distance	1	P	N/A	relapse	positive				0	16	retreatment	239	cured	positive	new	active	active	343	24.3	30600
10355	F	32	Walking distance	1	P	N/A	new	negative				0	-312	adult	44	death	positive	new	356	death	27	1.6	20000
10355	F	52	1 bus	40	P	N/A	new	positive				0	17	adult	179	cured	positive	new	3421	transferred
10356	F	21	Walking distance	1	P	N/A	new	positive				0	205	adult	190	cured	positive	new	692	lost to follow up
10356	F	34	1 bus	20	P	N/A	new	negative				0	not on ART	adult	49	death	positive	not on ART	49	death
10357	M	32	1 bus	20	P	N/A	new	positive				0	64	adult	181	cured	positive	new	463	lost to follow up	16	2.57	123000
10357	F	29	1 bus	40	P	N/A	new	positive				0	not on ART	adult	203	cured	positive	not on ART	2275	lost to follow up
10357	F	40	Walking distance	1	P	N/A	new	positive				0	-167	adult	180	cured	positive	new	active	active
10358	M	57	1 bus	23	P	N/A	new	positive				0	N/A	adult	199	cured	negative	N/A	N/A	N/A
10358	M	63	1 bus	10	P	N/A	new	negative				0	14	adult	179	treatment complete	positive	new	1705	death
10358	M	31	1 bus	20	P	N/A	new	negative				0	no data	adult	24	death	positive	no data	24	death
10358	M	36	Walking distance	1	P	N/A	new	positive				0	no data	adult	2	death	positive	no data	2	death
10358	M	39	Walking distance	1	P	N/A	new	negative				0	14	adult	179	treatment complete	positive	new	active	active
10359	M	29	Walking distance	1	P	N/A	new	negative				0	13	adult	179	treatment complete	positive	new	397	lost to follow up	52	15.5	242900
10362	M	30	Walking distance	1	E	intestine	new	extrapulmonary				-1	15	adult	179	treatment complete	positive	new	1282	transferred
10362	M	36	Walking distance	1	P	N/A	new	negative				-2	-44	adult	180	treatment complete	positive	new	active	active
10362	M	32	1 bus	27	P	N/A	new	negative				-2	-16	adult	205	treatment complete	positive	new	830	death	23	2.2	282750
10362	M	28	1 bus	10	P	N/A	new	positive				-1	15	adult	173	cured	positive	new	active	active	5	1.47	38600
10362	M	52	1 bus	5	P	N/A	new	positive				0	N/A	adult	68	lost to follow up	negative	N/A	N/A	N/A
10362	F	29	Walking distance	1	P	N/A	new	negative				0	16	adult	150	lost to follow up	positive	new	245	lost to follow up	28	2.83	56000
10369	M	57	Walking distance	1	P	N/A	new	positive				0	977	adult	183	cured	positive	new	459	lost to follow up	265
10370	M	25	Walking distance	1	P	N/A	new	positive				0	N/A	adult	179	treatment complete	negative	N/A	N/A	N/A
10370	F	23	Walking distance	1	P	N/A	new	positive				0	1689	adult	179	cured	positive	new	active	active	331	20.6
10370	F	43	Walking distance	1	P	N/A	relapse	positive				1	1219	retreatment	239	cured	positive	new	511	death	636	25.5	111900
10371	M	25	1 bus	5	P	N/A	new	negative				0	15	adult	179	treatment complete	positive	new	1468	transferred	2	0.47	12000
10370	M	30	1 bus	33	P	N/A	new	negative				1	17	adult	111	lost to follow up	positive	new	206	lost to follow up	27	18.2	500000
10371	F	28	1 bus	40	P	N/A	new	positive				0	-490	adult	180	cured	positive	new	716	death	5	1.1	172400
10371	M	20	1 bus	60	P	N/A	new	positive				0	N/A	adult	218	lost to follow up	negative	N/A	N/A	N/A
10372	M	32	Walking distance	1	P	N/A	new	positive				0	16	adult	179	cured	positive	new	active	active	1	0.53	20700
10372	F	33	1 bus	48	P	N/A	new	negative				0	14	adult	183	treatment complete	positive	new	180	death	117	5.75	54000
10373	F	24	1 bus	10	P	N/A	new	positive				0	888	adult	181	cured	positive	new	active	active	165	18.33
10373	M	56	1 bus	10	P	N/A	new	negative				1	14	adult	22	death	positive	new	8	death	4		151800
10373	F	24	1 bus	4	E	abdominal	new	extrapulmonary				1	-51	adult	179	treatment complete	positive	new	1054	lost to follow up	207	25.1	7200
10376	M	30	1 bus	10	P	N/A	new	positive				0	165	adult	180	cured	positive	new	836	lost to follow up
10376	M	24	1 bus	10	P	N/A	new	positive				0	N/A	adult	162	lost to follow up	negative	N/A	N/A	N/A
10376	F	61	1 bus	10	P	N/A	new	negative				0	-60	adult	7	death	positive	new	67	death	216	20.2
10378	F	30	Walking distance	1	P	N/A	new	positive				0	N/A	adult	179	cured	negative	N/A	N/A	N/A
10379	M	41	Walking distance	1	P	N/A	new	positive				0	49	adult	181	cured	positive	new	949	lost to follow up	200	13.5
10379	M	34	1 bus	20	P	N/A	new	positive				0	21	adult	176	cured	positive	new	349	lost to follow up	101	11.8	9400
10380	M	21	1 bus	32	P	N/A	new	positive				0	32	adult	194	lost to follow up	positive	new	276	lost to follow up	98	5.53
10380	F	38	Walking distance	1	E	lymph nodes	new	positive				0	1137	adult	188	treatment complete	positive	new	233	death
10380	M	81	1 bus	48	P	N/A	new	negative				-21	N/A	adult	180	treatment complete	negative	N/A	N/A	N/A
10324	F	47	Walking distance	1	P	N/A	new	negative	X			0	-120	adult	60	lost to follow up	positive	new	active	active	118	5.03	153000
10385	M	27	Walking distance	1	P	N/A	new	positive				-2	-81	adult	157	death	positive	new	238	death	10	1.63	24400
10385	F	35	1 bus	10	P	N/A	new	positive				0	43	adult	180	cured	positive	new	859	lost to follow up	66	3.43
10385	M	31	1 bus	40	P	N/A	new	positive				0	15	adult	179	cured	positive	new	288	lost to follow up	49	6.44	244400
10386	M	28	Walking distance	1	E	lymph nodes	failure	positive				0	-72	retreatment	604	treatment complete	positive	new	3102	lost to follow up
10388	F	47	1 bus	45	E	no data	new	extrapulmonary				-1	2715	adult	179	treatment complete	positive	new	130	transferred	507	26
10388	F	43	Walking distance	1	P	N/A	new	positive				0	not on ART	adult	12	death	positive	not on ART	12	death
10390	M	51	Walking distance	1	P	N/A	new	positive				0	129	adult	178	cured	positive	new	1582	death	224	9.57
10390	F	34	1 bus	23	P	N/A	new	positive				0	-235	adult	173	cured	positive	new	active	active
10390	F	28	1 bus	20	P	N/A	new	positive				0	38	adult	211	cured	positive	new	active	active	63	6.13
10513	M	33	1 bus	23	P	N/A	new	positive				0	34	adult	180	cured	positive	new	1050	lost to follow up	55
10391	M	31	1 bus	20	P	N/A	new	negative				0	16	adult	24	death	positive	new	8	death	3		108200
10391	M	43	1 bus	32	P	N/A	new	positive				1	no data	adult	0	death	positive	no data	0	death
10391	M	37	Walking distance	1	P	N/A	new	positive				1	no data	adult	2	death	positive	no data	2	death
10392	F	20	1 bus	12	P	N/A	new	positive				0	N/A	adult	178	cured	negative	N/A	N/A	N/A
10392	M	21	Walking distance	1	P	N/A	new	positive				0	not on ART	adult	30	lost to follow up	positive	not on ART	1272	lost to follow up
10392	F	25	Walking distance	1	P	N/A	new	positive				0	not on ART	adult	179	cured	positive	not on ART	1266	lost to follow up
10392	F	25-64	1 bus	10	P	N/A	new	positive				0	N/A	adult	180	cured	negative	N/A	N/A	N/A
10392	F	60	Walking distance	1	P	N/A	new	positive				0	N/A	adult	181	cured	negative	N/A	N/A	N/A
10392	F	24	1 bus	10	P	N/A	new	positive				0	37	adult	204	cured	positive	new	2135	lost to follow up	122	11
10393	F	27	Walking distance	1	P	N/A	new	negative				0	-18	adult	179	treatment complete	positive	new	active	active	4	1.6	116100
10393	F	32	Walking distance	1	P	N/A	new	negative				0	-98	adult	0	death	positive	new	98	death	77	4.53	15000
10393	M	52	Walking distance	1	P	N/A	new	negative				0	15	adult	179	treatment complete	positive	new	280	lost to follow up	140
10393	F	25	1 bus	5	P	N/A	new	negative				0	15	adult	179	treatment complete	positive	new	1424	lost to follow up	9
10393	M	25-64	1 bus	20	P	N/A	new	positive				0	N/A	adult	180	cured	negative	N/A	N/A	N/A
10393	F	27	Walking distance	1	P	N/A	new	negative				0	28	adult	178	treatment complete	positive	new	active	active	212	11.7
10394	M	31	1 bus	20	P	N/A	new	positive				0	34	adult	196	cured	positive	new	1469	lost to follow up
10394	M	48	1 bus	38	P	N/A	relapse	no data				1	no data	retreatment	25	death	positive	no data	25	death
10394	F	15	1 bus	10	P	N/A	new	negative				0	18	adult	180	treatment complete	positive	new	active	active	182	9.91	319900
10394	F	32	Walking distance	1	P	N/A	new	negative				-2	N/A	adult	178	treatment complete	negative	N/A	N/A	N/A
10395	M	54	1 bus	32	P	N/A	new	positive				0	N/A	adult	179	cured	negative	N/A	N/A	N/A
10397	F	25	Walking distance	1	P	N/A	new	positive				0	N/A	adult	179	cured	negative	N/A	N/A	N/A
10397	F	25-64	1 bus	10	P	N/A	new	positive				0	N/A	adult	180	cured	negative	N/A	N/A	N/A
10397	F	32	Walking distance	1	P	N/A	new	positive				0	15	adult	150	failure	positive	new	251	transferred	245	20.3
10398	F	37	1 bus	43	P	N/A	new	negative				0	-180	adult	118	treatment complete	positive	new	active	active	118	7.27	451000
10398	F	27	Walking distance	1	P	N/A	new	negative				0	191	adult	182	treatment complete	positive	new	455	transferred	238	8.26	105000
10399	M	68	1 bus	45	P	N/A	new	positive				0	19	adult	70	death	positive	new	51	death	286	25.6
10370	F	33	1 bus	32	P	N/A	new	negative				0	48	adult	179	treatment complete	positive	new	1442	lost to follow up	98	7.1
10401	F	15	Walking distance	1	P	N/A	relapse	positive				1	-1875	retreatment	265	cured	positive	new	4202	death	282	5	25000
10404	M	25-64	1 bus	20	P	N/A	new	positive				0	N/A	adult	180	cured	negative	N/A	N/A	N/A
10405	M	18	Walking distance	1	P	N/A	new	positive				0	N/A	adult	179	cured	negative	N/A	N/A	N/A
10405	F	32	Walking distance	1	P	N/A	relapse	positive				1	15	retreatment	245	cured	positive	new	701	transferred	100	2.22	216300
10406	F	30	1 bus	27	P	N/A	new	positive				0	-525	adult	10	death	positive	new	535	death	154	11.4	11400
10407	F	30	1 bus	75	P	N/A	new	positive				0	N/A	adult	181	cured	negative	N/A	N/A	N/A
10407	F	37	1 bus	10	P	N/A	new	negative				0	14	adult	179	treatment complete	positive	new	3619	death	1206	41.9	500000
10408	M	27	Walking distance	1	E	pleura	new	extrapulmonary				0	55	adult	98	lost to follow up	positive	new	131	lost to follow up	280	21.1	24850
10412	F	38	Walking distance	1	E	lymph nodes	relapse	positive				1	-251	retreatment	239	treatment complete	positive	new	1170	death
10413	M	47	1 bus	23	P	N/A	new	positive				0	22	adult	179	cured	positive	new	461	lost to follow up	30	3.23
10413	M	47	1 bus	10	P	N/A	new	positive				0	22	adult	152	failure	positive	new	3870	death	214	8.83	0
10413	M	53	Walking distance	1	P	N/A	new	negative				1	25	adult	179	death	positive	new	154	death	159	11.6	31400
10414	M	31	Walking distance	1	P	N/A	new	positive				0	42	adult	180	cured	positive	new	468	lost to follow up	203	20.9	25400
10415	M	39	Walking distance	1	P	N/A	new	negative				1	67	adult	179	treatment complete	positive	new	687	transferred	33	2.5	345800
10415	F	25-64	1 bus	10	P	N/A	new	positive				0	N/A	adult	180	cured	negative	N/A	N/A	N/A
10419	F	28	Walking distance	1	P	N/A	new	positive				0	not on ART	adult	156	death	positive	not on ART	521	death
10419	F	28	1 bus	23	P	N/A	new	positive				0	14	adult	156	failure	positive	new	active	active	34	3.93
10419	F	38	Walking distance	1	P	N/A	new	negative				0	16	adult	197	treatment complete	positive	new	active	active	145	8.5
10420	M	28	Walking distance	1	P	N/A	new	positive				0	N/A	adult	179	cured	negative	N/A	N/A	N/A
10420	M	31	Walking distance	1	P	N/A	new	positive				0	no data	adult	180	cured	positive	no data	2212	lost to follow up	160	16
10420	M	55	Walking distance	1	P	N/A	relapse	positive				1	N/A	retreatment	272	cured	negative	N/A	N/A	N/A
10421	F	31	1 bus	40	P	N/A	new	positive				0	14	adult	180	cured	positive	new	477	transferred	210	20.3
10422	M	54	Walking distance	1	P	N/A	new	negative				-15	14	adult	20	death	positive	new	6	death	2	1.54
10422	F	27	Walking distance	1	P	N/A	new	positive				-1	N/A	adult	179	cured	negative	N/A	N/A	N/A
10422	F	39	Walking distance	1	P	N/A	new	positive				0	-176	adult	179	cured	positive	new	active	active
10425	M	51	1 bus	10	P	N/A	new	negative				-1	not on ART	adult	17	death	positive	not on ART	17	death
10425	F	34	1 bus	20	E	pleura	new	extrapulmonary				-1	130	adult	179	treatment complete	positive	new	255	death	269	50.7
10426	F	31	1 bus	23	E	lymph nodes	new	positive				0	no data	adult	8	death	positive	no data	8	death
10426	F	47	Walking distance	1	P	N/A	new	positive				0	13	adult	182	cured	positive	new	492	transferred	31	7.67	70950
10426	F	31	1 bus	10	P	N/A	new	positive				0	-96	adult	179	cured	positive	new	2295	lost to follow up
10427	F	42	1 bus	20	P	N/A	new	negative				0	14	adult	179	treatment complete	positive	new	3025	transferred	17	3.07
10427	F	19	1 bus	32	P	N/A	new	positive				0	N/A	adult	179	cured	negative	N/A	N/A	N/A
10427	F	18	Walking distance	1	P	N/A	new	negative				1	14	adult	60	transferred	positive	new	46	transferred	134	7.4
10428	F	27	1 bus	33	P	N/A	new	positive				0	12	adult	60	death	positive	new	48	death	90	29.5	46800
10430	M	45	1 bus	45	P	N/A	new	positive				1	13	adult	179	cured	positive	new	3063	death	503
10431	M	25	Walking distance	1	P	N/A	new	negative				0	24	adult	179	treatment complete	positive	new	active	active	23	2.33
10432	M	31	1 bus	23	P	N/A	new	negative				-1	13	adult	179	treatment complete	positive	new	468	transferred	79	5.23	445000
10432	M	26	Walking distance	1	E	bone	new	extrapulmonary				1	-12	adult	175	treatment complete	positive	new	1616	death	38	1.8
10432	M	24	Walking distance	1	P	N/A	new	negative				0	14	adult	180	treatment complete	positive	new	562	transferred	237	19.6	342900
10435	M	50	Walking distance	1	P	N/A	relapse	positive				0	N/A	retreatment	268	cured	negative	N/A	N/A	N/A
10435	M	43	1 bus	20	P	N/A	new	positive				0	987	adult	179	cured	positive	new	active	active	216
10435	F	15	Walking distance	1	P	N/A	new	negative				1	10	adult	38	death	positive	new	28	death	100	4.67	450
10436	F	19	1 bus	30	P	N/A	new	positive				0	19	adult	179	cured	positive	new	193	death	97	18.8
10436	F	25-64	1 bus	20	P	N/A	new	positive				0	N/A	adult	185	cured	negative	N/A	N/A	N/A
10436	F	18	Walking distance	1	P	N/A	new	negative				0	no data	adult	180	treatment complete	positive	no data	2157	lost to follow up
10439	M	23	Walking distance	1	E	no data	new	extrapulmonary				-1	no data	adult	4	death	positive	no data	4	death
10441	F	33	Walking distance	1	P	N/A	new	negative				0	14	adult	222	treatment complete	positive	new	733	death	4	0.83	392450
10441	F	25	1 bus	45	P	N/A	new	positive				0	323	adult	181	cured	positive	new	862	death
10441	M	33	Walking distance	1	E	lymph nodes	new	positive				0	36	adult	196	treatment complete	positive	new	active	active	184	11.2	135850
10441	F	27	1 bus	22	E	lymph nodes	failure	positive				1	-318	retreatment	242	treatment complete	positive	new	225	lost to follow up				eliminated from survival calculations
10442	M	35	Walking distance	1	P	N/A	new	positive				0	-28	adult	59	death	positive	new	87	death	24	1.48	400
10442	F	26	Walking distance	1	P	N/A	new	positive				1	no data	adult	39	death	positive	no data	39	death	505	19	37200
10443	M	41	1 bus	23	P	N/A	new	positive				0	26	adult	177	cured	positive	new	1261	lost to follow up	13	2.43	500000
10443	F	24	Walking distance	1	P	N/A	new	positive				0	286	adult	153	failure	positive	new	active	active	337	32.7
10443	M	62	1 bus	7	P	N/A	new	positive				0	N/A	adult	178	cured	negative	N/A	N/A	N/A
10446	M	73	1 bus	23	P	N/A	new	negative				0	N/A	adult	188	treatment complete	negative	N/A	N/A	N/A
10446	M	25-64	1 bus	20	P	N/A	new	positive				0	N/A	adult	197	cured	negative	N/A	N/A	N/A
10446	F	21	Walking distance	1	P	N/A	new	positive				0	N/A	adult	179	cured	negative	N/A	N/A	N/A
10447	F	27	Walking distance	1	E	pleura	new	extrapulmonary				0	not on ART	adult	179	treatment complete	positive	not on ART	1100	lost to follow up
10447	M	48	1 bus	23	P	N/A	new	positive				0	-26	adult	179	cured	positive	new	active	active	7	0.3
10447	F	16	Walking distance	1	P	N/A	new	positive				0	N/A	adult	179	cured	negative	N/A	N/A	N/A
10447	M	47	1 bus	75	P	N/A	new	positive				0	N/A	adult	182	cured	negative	N/A	N/A	N/A
10447	M	20	Walking distance	1	P	N/A	new	positive				0	N/A	adult	179	cured	negative	N/A	N/A	N/A
10448	F	28	1 bus	45	E	pleura	new	extrapulmonary				0	not on ART	adult	178	treatment complete	positive	not on ART	1177	lost to follow up
10448	M	26	Walking distance	1	P	N/A	new	positive				0	N/A	adult	179	cured	negative	N/A	N/A	N/A
10448	M	51	1 bus	23	P	N/A	new	positive				0	no data	adult	22	death	positive	no data	22	death
10449	M	20	1 bus	23	E	bone	new	positive				1	N/A	adult	183	treatment complete	negative	N/A	N/A	N/A
10449	F	42	Walking distance	1	P	N/A	new	positive				0	-28	adult	180	cured	positive	new	active	active	242	9.9
10449	F	23	1 bus	23	E	peritoneum	new	extrapulmonary				1	19	adult	179	treatment complete	positive	new	415	lost to follow up	314	25
10450	M	32	Walking distance	1	E	pleura	new	extrapulmonary				0	-100	adult	179	treatment complete	positive	new	558	lost to follow up	4	2.54	0
10450	M	25-64	1 bus	10	P	N/A	new	positive				0	N/A	adult	185	cured	negative	N/A	N/A	N/A
10450	F	30	Walking distance	1	P	N/A	new	negative				0	N/A	adult	182	treatment complete	negative	N/A	N/A	N/A
10450	M	34	1 bus	10	P	N/A	new	positive				0	41	adult	179	cured	positive	new	186	transferred	50	8.2	500000
10451	M	33	Walking distance	1	P	N/A	new	negative				0	16	adult	137	lost to follow up	positive	new	157	lost to follow up	39	2.87	500000
10451	M	30	1 bus	29	E	no data	new	extrapulmonary				0	not on ART	adult	14	death	positive	not on ART	14	death
10453	F	30	Walking distance	1	P	N/A	new	positive				-3	398	adult	179	cured	positive	new	active	active	347	33.79
10453	M	33	1 bus	32	P	N/A	new	positive				-3	not on ART	adult	179	cured	positive	not on ART	1193	lost to follow up
10453	M	48	1 bus	20	P	N/A	new	negative				1	not on ART	adult	2	death	positive	not on ART	2	death
10454	M	25	Walking distance	1	P	N/A	new	positive				0	15	adult	179	cured	positive	new	478	lost to follow up	35	7.53	500000
10454	F	45	1 bus	75	P	N/A	relapse	no data				1	not on ART	retreatment	148	death	positive	not on ART	148	death
10454	M	39	1 bus	6	P	N/A	new	negative				1	21	adult	35	transferred	positive	new	15	transferred	98	8.3	221850
10455	M	29	1 bus	27	P	N/A	new	positive				-1	188	adult	171	failure	positive	new	528	lost to follow up	279	11.3	12800
10455	F	30	Walking distance	1	P	N/A	new	positive				0	N/A	adult	179	cured	negative	N/A	N/A	N/A
10455	F	34	Walking distance	1	P	N/A	new	positive				0	not on ART	adult	1	death	positive	not on ART	1	death
10455	F	25-64	1 bus	32	P	N/A	new	positive				0	not on ART	adult	0	transferred	positive	not on ART	not on ART	no data
10456	F	49	1 bus	32	P	N/A	new	positive				0	N/A	adult	179	cured	negative	N/A	N/A	N/A
10456	M	58	1 bus	6	P	N/A	new	positive				0	N/A	adult	93	transferred	negative	N/A	N/A	N/A
10456	M	48	Walking distance	1	P	N/A	new	negative				0	-133	adult	180	treatment complete	positive	new	active	active	135	7.64	500000
10457	M	39	1 bus	32	P	N/A	new	positive				0	14	adult	179	cured	positive	new	active	active	7	3.33	55800
10457	F	40	Walking distance	1	P	N/A	new	negative				0	not on ART	adult	89	death	positive	not on ART	89	death
10457	F	19	Walking distance	1	P	N/A	new	negative				0	no data	adult	179	treatment complete	positive	no data	366	death
10457	M	53	Walking distance	1	E	no data	new	extrapulmonary				0	no data	adult	5	death	positive	no data	5	death
10457	M	43	Walking distance	1	P	N/A	new	negative				0	83	adult	179	treatment complete	positive	restart	active	active	157	11.4
10457	M	31	3 bus	310	P	N/A	new	negative				0	20	adult	179	treatment complete	positive	new	419	lost to follow up	2	0.23	119950
10460	M	50	Walking distance	1	P	N/A	new	positive				0	16	adult	217	cured	positive	new	2880	death	79	4.47	245100
10460	M	48	Walking distance	1	P	N/A	new	positive				-1	17	adult	127	transferred	positive	new	110	transferred	234	17.8	160600
10460	F	58	Walking distance	1	P	N/A	new	positive				-1	17	adult	211	cured	positive	new	1997	lost to follow up	258	15.7
10460	M	27	Walking distance	1	P	N/A	new	negative				0	N/A	adult	179	treatment complete	negative	N/A	N/A	N/A
10460	F	25-64	Walking distance	1	P	N/A	new	positive				-1	not on ART	adult	0	death	positive	not on ART	not on ART	no data
10461	M	30	1 bus	30	P	N/A	new	positive				0	15	adult	29	death	positive	new	14	death	191	8.83
10461	M	40	1 bus	20	P	N/A	new	positive				0	23	adult	179	cured	positive	new	1093	death	84	6.61
10461	M	53	1 bus	40	P	N/A	new	negative				0	20	adult	179	treatment complete	positive	new	active	active	10	1.43
10461	M	30	1 bus	45	P	N/A	new	positive				0	16	adult	170	death	positive	new	154	death	7	1.83	33100
10461	F	21	Walking distance	1	P	N/A	new	positive				0	not on ART	adult	84	transferred	positive	not on ART	84	transferred
10462	M	38	1 bus	40	P	N/A	relapse	no data				0	N/A	retreatment	226	cured	negative	N/A	N/A	N/A
10462	M	44	1 bus	20	P	N/A	new	negative				0	no data	adult	180	treatment complete	positive	no data	874	lost to follow up
10462	F	39	Walking distance	1	P	N/A	new	positive				0	-517	adult	179	cured	positive	new	active	active	284	18.1	52550
10462	M	48	Walking distance	1	P	N/A	relapse	positive				1	-1714	retreatment	239	cured	positive	new	active	active	11		310000
10462	M	53	Walking distance	1	P	N/A	new	positive				0	N/A	adult	183	cured	negative	N/A	N/A	N/A
10463	M	41	1 bus	23	P	N/A	new	negative				0	14	adult	179	treatment complete	positive	new	active	active	1	0.23
10463	F	33	Walking distance	1	P	N/A	new	positive				0	no data	adult	92	death	positive	no data	98	death	36	14	123100
10463	M	50	Walking distance	1	P	N/A	new	positive				0	not on ART	adult	92	transferred	positive	not on ART	935	transferred
10464	M	61	1 bus	7	P	N/A	new	negative				0	160	adult	196	treatment complete	positive	new	1969	lost to follow up	322	9.9	145050
10467	F	19	1 bus	32	P	N/A	new	negative				-12	not on ART	adult	192	treatment complete	positive	not on ART	452	death
10467	M	46	1 bus	23	P	N/A	new	positive				0	-193	adult	179	cured	positive	new	active	active
10467	F	37	1 bus	22	E	pleura	new	extrapulmonary				0	39	adult	179	treatment complete	positive	new	active	active	148	21.7
10468	F	25	1 bus	32	P	N/A	new	positive				-20	65	adult	179	cured	positive	new	active	active	256	14.4
10468	F	33	Walking distance	1	P	N/A	new	positive				0	23	adult	240	cured	positive	new	active	active	268	16.1
10470	F	44	Walking distance	1	P	N/A	relapse	no data				1	-491	retreatment	95	death	positive	new	586	death	144	7.9	80200
10470	M	27	Walking distance	1	E	intestine	new	positive				1	13	adult	179	treatment complete	positive	new	355	lost to follow up	20	2.24
10470	F	30	Walking distance	1	E	no data	new	extrapulmonary				1	-8	adult	30	death	positive	new	38	death	93	10.1
10471	M	31	1 bus	38	P	N/A	new	positive				0	no data	adult	150	lost to follow up	positive	no data	1154	lost to follow up
10471	F	35	1 bus	10	E	pleura	new	extrapulmonary				0	30	adult	184	treatment complete	positive	new	active	active	68	8.6
10474	F	43	Walking distance	1	P	N/A	new	positive				0	-53	adult	180	cured	positive	new	active	active	175	21.9	171000
10474	M	59	1 bus	32	P	N/A	new	positive				0	1	adult	210	cured	positive	transferred	active	active
10475	F	58	Walking distance	1	P	N/A	new	negative				0	34	adult	180	treatment complete	positive	new	603	death	70	12.2
10475	F	34	1 bus	45	P	N/A	new	positive				0	16	adult	179	cured	positive	new	2862	transferred	108	8.2
10475	M	26	1 bus	10	P	N/A	new	positive				0	37	adult	182	cured	positive	new	237	lost to follow up	306	16.1
10475	M	63	Walking distance	1	P	N/A	new	negative				0	254	adult	209	treatment complete	positive	new	2314	lost to follow up	306	8.75
10475	M	50	1 bus	23	P	N/A	new	negative				1	134	adult	181	treatment complete	positive	new	790	lost to follow up	72	3.16	66200
10476	F	25	Walking distance	1	P	N/A	relapse	negative				0	1667	retreatment	242	treatment complete	positive	new	active	active
10476	M	32	Walking distance	1	P	N/A	new	positive				-5	no data	adult	179	cured	positive	no data	745	lost to follow up
10476	M	27	1 bus	5	P	N/A	new	positive				13	N/A	adult	182	cured	negative	N/A	N/A	N/A
10476	F	21	Walking distance	1	P	N/A	new	positive				0	N/A	adult	181	cured	negative	N/A	N/A	N/A
10476	F	37	1 bus	20	P	N/A	new	positive				0	not on ART	adult	232	cured	positive	not on ART	362	death
10476	F	33	1 bus	23	P	N/A	new	negative				0	15	adult	181	treatment complete	positive	new	167	transferred	181	19.9
10477	M	44	1 bus	6	P	N/A	new	positive				0	25	adult	147	lost to follow up	positive	new	122	lost to follow up	289	36.4
10477	F	30	1 bus	20	P	N/A	new	positive				0	N/A	adult	179	cured	negative	N/A	N/A	N/A
10478	M	26	Walking distance	1	P	N/A	new	positive				0	N/A	adult	179	cured	negative	N/A	N/A	N/A
10482	F	18	Walking distance	1	P	N/A	new	positive				-6	N/A	adult	209	cured	negative	N/A	N/A	N/A
10481	M	35	Walking distance	1	P	N/A	new	positive				0	16	adult	46	death	positive	new	30	death	38	10.8	386100
10482	M	33	1 bus	32	P	N/A	new	negative				1	-55	adult	179	treatment complete	positive	new	active	active	48	2.83
10482	M	53	1 bus	10	P	N/A	new	positive				0	N/A	adult	181	cured	negative	N/A	N/A	N/A
10483	M	60	1 bus	22	P	N/A	new	negative				0	14	adult	179	treatment complete	positive	new	active	active	19	2.73
10483	M	23	1 bus	40	P	N/A	new	positive				0	N/A	adult	183	cured	negative	N/A	N/A	N/A
10483	M	30	1 bus	6	P	N/A	new	positive				0	14	adult	179	cured	positive	new	726	transferred	39	11.4
10483	M	32	1 bus	23	P	N/A	new	positive				0	14	adult	60	lost to follow up	positive	new	48	lost to follow up	6	2.62
10483	M	29	Walking distance	1	E	pleura	new	extrapulmonary				0	not on ART	adult	197	treatment complete	positive	not on ART	2149	lost to follow up
10484	F	35	1 bus	40	P	N/A	new	positive				0	N/A	adult	179	cured	negative	N/A	N/A	N/A
10485	F	34	Walking distance	1	P	N/A	new	positive				0	14	adult	179	treatment complete	positive	new	active	active	14	5.29
10486	M	24	1 bus	40	P	N/A	new	negative				0	14	adult	179	treatment complete	positive	new	338	lost to follow up	255	28.1
10489	M	36	Walking distance	1	P	N/A	new	negative				0	-12	adult	2	death	positive	new	14	death	17	1.07	500000
10489	F	48	Walking distance	1	P	N/A	new	negative	X			0	-502	adult	66	death	positive	new	568	death	197	15.8	3600
10489	F	34	Walking distance	1	P	N/A	new	negative				0	65	adult	202	treatment complete	positive	new	102	transferred
10489	F	32	1 bus	27	P	N/A	new	positive				0	no data	adult	179	cured	positive	no data	966	lost to follow up
10490	M	28	1 bus	10	P	N/A	new	negative				0	not on ART	adult	23	death	positive	not on ART	23	death
10490	M	28	1 bus	10	P	N/A	new	positive				0	16	adult	155	failure	positive	new	320	lost to follow up	1	0.13
10490	M	39	1 bus	12	P	N/A	new	positive				0	16	adult	181	cured	positive	new	1413	lost to follow up	20	3.99
10490	M	58	Walking distance	1	P	N/A	new	negative				0	23	adult	179	treatment complete	positive	new	287	lost to follow up	185	4.91
10490	F	34	2 bus	130	E	pleura	new	extrapulmonary				0	16	adult	179	treatment complete	positive	new	2618	transferred	18	7.35
10491	M	23	1 bus	10	P	N/A	new	negative				0	18	adult	32	death	positive	new	14	death	3	0.5
10491	M	37	Walking distance	1	P	N/A	new	negative				0	-14	adult	179	treatment complete	positive	new	active	active	58	3.33
10492	F	50	1 bus	5	P	N/A	new	negative				0	N/A	adult	120	death	negative	N/A	N/A	death
10495	M	33	1 bus	10	P	N/A	new	positive				0	155	adult	57	lost to follow up	positive	new	395	lost to follow up
10495	M	22	Walking distance	1	P	N/A	new	positive				0	13	adult	179	cured	positive	new	482	lost to follow up	413	31.3	362000
10495	M	53	1 bus	10	P	N/A	new	negative				1	23	adult	179	treatment complete	positive	new	2265	death	70	3.73
10496	M	31	1 bus	23	P	N/A	new	positive				0	1563	adult	179	cured	positive	new	869	lost to follow up	10	0.4
10497	F	30	1 bus	20	P	N/A	failure	positive				0	-165	retreatment	305	lost to follow up	positive	new	3206	lost to follow up
10497	F	16	Walking distance	1	P	N/A	new	positive				0	N/A	adult	178	cured	negative	N/A	N/A	N/A
10497	M	22	1 bus	10	P	N/A	new	negative				0	470	adult	179	treatment complete	positive	new	179	death	352	10.08	94000
10497	M	36	1 bus	6	E	pleura	relapse	extrapulmonary				1	70	retreatment	239	treatment complete	positive	new	592	lost to follow up	102	6.8
10498	F	29	1 bus	20	P	N/A	new	negative				0	15	adult	14	death	positive	new	0	death	16	4.47
10498	M	49	Walking distance	1	P	N/A	new	negative				0	-196	adult	96	transferred	positive	new	292	transferred	134	3.21	147000
10498	M	37	Walking distance	1	P	N/A	new	negative				1	15	adult	82	death	positive	new	67	death	6	0.37
10499	M	49	Walking distance	1	P	N/A	new	positive				0	48	adult	179	cured	positive	new	2426	death	89	5.69
10499	M	26	1 bus	20	P	N/A	new	positive				0	N/A	adult	182	cured	negative	N/A	N/A	N/A
10502	F	19	Walking distance	1	E	pleura	new	extrapulmonary				-9	1910	adult	179	treatment complete	positive	new	active	active	487	29
10503	M	56	Walking distance	1	P	N/A	new	positive				0	17	adult	179	cured	positive	new	active	active	402	41.3
10506	F	25	Walking distance	1	P	N/A	new	positive				0	15	adult	37	death	positive	new	22	death	3	1.5	26700
10506	M	35	Walking distance	1	P	N/A	new	negative				0	104	adult	179	treatment complete	positive	new	790	lost to follow up	121	7.17
10506	F	38	Walking distance	1	P	N/A	relapse	negative				1	-470	retreatment	242	treatment complete	positive	new	active	active
10506	F	28	1 bus	75	P	N/A	new	negative				1	14	adult	181	treatment complete	positive	new	702	lost to follow up	58	7.93
10507	M	48	Walking distance	1	P	N/A	new	negative				0	-296	adult	7	death	positive	new	303	death	166		262100
10509	M	67	1 bus	10	E	pleura	new	extrapulmonary				0	N/A	adult	179	treatment complete	negative	N/A	N/A	N/A
10509	M	33	1 bus	5	P	N/A	new	positive				0	66	adult	179	cured	positive	new	194	lost to follow up	306	14.2	45300
10509	M	44	Walking distance	1	P	N/A	new	positive				1	15	adult	181	cured	positive	new	active	active	107	5.53	271100
10510	F	31	1 bus	40	P	N/A	new	positive				0	15	adult	209	cured	positive	new	344	lost to follow up	108	17.4
10510	M	31	Walking distance	1	E	lymph nodes	new	positive				0	65	adult	179	treatment complete	positive	new	active	active	8	0.73	333400
10511	M	53	Walking distance	1	P	N/A	new	positive				0	N/A	adult	210	cured	negative	N/A	N/A	N/A
10511	M	32	1 bus	36	P	N/A	new	positive				0	155	adult	179	cured	positive	new	active	active	12	1
10511	F	42	1 bus	20	P	N/A	new	negative				0	N/A	adult	179	treatment complete	negative	N/A	N/A	N/A
10511	M	38	Walking distance	1	P	N/A	new	negative				-8	N/A	adult	60	treatment complete	negative	N/A	N/A	N/A
10511	M	62	Walking distance	1	E	no data	new	extrapulmonary				1	-280	adult	108	death	positive	new	388	death	122		40400
10512	F	32	1 bus	10	P	N/A	new	positive				0	N/A	adult	179	cured	negative	N/A	N/A	N/A
10512	M	51	1 bus	20	E	no data	new	extrapulmonary				0	63	adult	183	treatment complete	positive	new	active	active	72	10.8
10512	M	34	1 bus	32	P	N/A	new	positive				0	27	adult	189	death	positive	new	162	death	65	7.43
10512	M	23	Walking distance	1	E	pleura	new	extrapulmonary				0	15	adult	180	treatment complete	positive	new	279	transferred	351	16.1
10512	F	36	1 bus	10	P	N/A	new	negative				0	1569	adult	180	treatment complete	positive	new	930	transferred	5	0.8
10512	M	44	Walking distance	1	P	N/A	new	negative				0	not on ART	adult	22	death	positive	not on ART	22	death
10512	F	32	Walking distance	1	P	N/A	new	negative				1	-95	adult	154	treatment complete	positive	new	active	active	1	0.28	200
10516	M	30	1 bus	20	P	N/A	new	positive				0	31	adult	179	cured	positive	new	316	lost to follow up	324	12.35
10516	M	28	1 bus	10	P	N/A	new	negative				1	-8	adult	224	treatment complete	positive	new	567	death	329	14.3	234000
10516	F	25-64	1 bus	4	P	N/A	new	positive				1	N/A	adult	21	death	negative	N/A	N/A	N/A
10517	F	20	Walking distance	1	P	N/A	new	positive				1	not on ART	adult	181	cured	positive	not on ART	1107	lost to follow up
10517	M	52	1 bus	40	P	N/A	new	positive				1	29	adult	65	death	positive	new	36	death	171	19.9
10517	M	38	1 bus	27	P	N/A	new	negative				1	57	adult	88	death	positive	new	31	death	310	5.2
10518	M	38	Walking distance	1	P	N/A	new	positive				0	N/A	adult	179	cured	negative	N/A	N/A	N/A
10518	M	44	1 bus	40	P	N/A	new	positive				1	35	adult	179	cured	positive	new	1979	lost to follow up	68	9.43
10518	F	28	Walking distance	1	P	N/A	new	positive				0	not on ART	adult	197	cured	positive	not on ART	not on ART	no data
10518	F	38	Walking distance	1	P	N/A	relapse	no data				1	14	retreatment	28	death	positive	new	14	death
10518	M	45	1 bus	36	P	N/A	new	positive				0	182	adult	184	cured	positive	new	139	lost to follow up	185	17.8
10519	F	28	1 bus	33	P	N/A	new	negative				1	91	adult	178	treatment complete	positive	new	285	lost to follow up	27	4.53	4000
10519	M	53	1 bus	33	E	pleura	new	extrapulmonary	X			1	34	adult	183	treatment complete	positive	new	2458	transferred	147	10.9
10519	F	46	Walking distance	1	P	N/A	new	negative				1	13	adult	179	treatment complete	positive	new	307	death	212	16.1
10520	F	41	1 bus	10	P	N/A	new	positive				0	no data	adult	4	death	positive	no data	4	death
10524	F	32	Walking distance	1	P	N/A	new	negative				0	-40	adult	179	treatment complete	positive	new	2128	transferred	236	12.2
10524	M	41	1 bus	33	P	N/A	new	negative				0	not on ART	adult	4	death	positive	not on ART	4	death
10524	M	46	Walking distance	1	P	N/A	new	positive				0	44	adult	181	cured	positive	new	1113	transferred	97	3.32
10524	F	46	Walking distance	1	E	genital	new	extrapulmonary				9	N/A	adult	179	treatment complete	negative	N/A	N/A	N/A
10524	M	27	1 bus	52	P	N/A	new	positive				1	64	adult	179	cured	positive	new	249	lost to follow up	69	4.21	1900
10524	F	25	Walking distance	1	P	N/A	new	negative				1	14	adult	180	treatment complete	positive	new	active	active	171	18.5
10525	F	28	Walking distance	1	P	N/A	new	positive				0	N/A	adult	179	cured	negative	N/A	N/A	N/A
10526	F	30	Walking distance	1	P	N/A	new	positive				0	N/A	adult	196	cured	negative	N/A	N/A	N/A
10526	M	35	Walking distance	1	P	N/A	new	negative				1	no data	adult	7	death	positive	no data	7	death	234	16	500000
10527	M	33	Walking distance	1	P	N/A	new	positive				0	69	adult	181	cured	positive	new	851	death	7	1
10527	F	17	Walking distance	1	P	N/A	new	positive				0	N/A	adult	182	cured	negative	N/A	N/A	N/A
10527	M	34	1 bus	4	P	N/A	new	negative	X			1	13	adult	178	treatment complete	positive	new	1524	lost to follow up	30	9.75
10530	F	32	Walking distance	1	P	N/A	new	negative				1	0	adult	179	treatment complete	positive	transferred	337	transferred
10530	F	18	Walking distance	1	E	lymph nodes	new	extrapulmonary				1	16	adult	179	treatment complete	positive	new	active	active	116	21.7
10530	F	29	Walking distance	1	P	N/A	new	positive				3	105	adult	179	cured	positive	new	active	active	274	15.4
10530	F	48	Walking distance	1	P	N/A	lost to follow up	negative				0	-326	retreatment	242	treatment complete	positive	new	active	active
10531	F	45	Walking distance	1	P	N/A	new	negative	X			0	72	adult	181	treatment complete	positive	new	3027	lost to follow up	328	11.7
10531	F	61	Walking distance	1	P	N/A	new	positive				0	N/A	adult	179	cured	negative	N/A	N/A	N/A
10531	M	28	Walking distance	1	P	N/A	new	positive				1	15	adult	179	cured	positive	new	337	lost to follow up	106	6.61	500000
10531	M	67	2 bus	90	P	N/A	new	negative				1	N/A	adult	180	treatment complete	negative	N/A	N/A	N/A
10531	F	29	1 bus	32	E	lymph nodes	new	extrapulmonary				1	78	adult	179	treatment complete	positive	new	active	active	181	12.5
10532	F	33	Walking distance	1	E	pleura	new	extrapulmonary	X			0	no data	adult	62	death	positive	no data	62	death
10534	M	17	Walking distance	1	P	N/A	new	positive				0	N/A	adult	180	cured	negative	N/A	N/A	N/A
10537	M	37	Walking distance	1	P	N/A	new	positive				1	N/A	adult	180	cured	negative	N/A	N/A	N/A
10537	M	39	1 bus	20	P	N/A	new	positive				1	not on ART	adult	2	death	positive	not on ART	2	death
10537	F	43	Walking distance	1	E	lymph nodes	new	extrapulmonary				1	37	adult	179	treatment complete	positive	new	2018	lost to follow up	51	1.16	500000
10537	M	43	Walking distance	1	P	N/A	new	negative				1	16	adult	180	treatment complete	positive	new	2400	transferred	138	10.7
10538	M	26	1 bus	20	P	N/A	new	positive				1	15	adult	179	cured	positive	new	347	death	22	5.51	500000
10538	M	49	Walking distance	1	P	N/A	new	positive				1	22	adult	134	death	positive	new	112	death	16	8.5	293400
10538	F	17	Walking distance	1	P	N/A	new	negative				1	0	adult	179	treatment complete	positive	transferred	2266	lost to follow up
10539	F	68	Walking distance	1	P	N/A	new	negative				0	N/A	adult	12	transferred	negative	N/A	N/A	transferred
10539	F	42	Walking distance	1	E	pleura	new	extrapulmonary				-20	not on ART	adult	120	lost to follow up	positive	not on ART	1028	lost to follow up
10539	F	33	1 bus	33	P	N/A	new	negative				1	-63	adult	179	treatment complete	positive	new	2723	lost to follow up	299	16.1	34950
10539	F	27	1 bus	20	P	N/A	relapse	negative				1	14	retreatment	240	treatment complete	positive	new	active	active	230	17.3	162500
10539	F	58	1 bus	10	P	N/A	new	negative				1	14	adult	59	death	positive	new	45	death	111	5.17	192900
10539	M	39	1 bus	40	P	N/A	new	negative				1	14	adult	180	treatment complete	positive	new	2010	lost to follow up	137	2.4
10540	F	67	Walking distance	1	E	pleura	new	extrapulmonary				-1	N/A	adult	12	transferred	negative	N/A	N/A	N/A
10540	F	37	Walking distance	1	P	N/A	new	negative				1	-57	adult	8	death	positive	new	65	death	75	2.5	500000
10540	F	58	1 bus	45	E	intestine	new	extrapulmonary				1	13	adult	177	treatment complete	positive	new	225	lost to follow up	27	5.82	30000
10540	F	56	1 bus	20	P	N/A	new	negative				0	-575	adult	4	death	positive	new	579	death	104	6.5	500000
10540	F	27	Walking distance	1	P	N/A	new	positive				1	216	adult	179	cured	positive	new	1075	lost to follow up
10540	F	40	1 bus	40	P	N/A	new	positive				1	40	adult	214	cured	positive	new	active	active	64	11.4
10540	M	34	Walking distance	1	P	N/A	new	positive				1	51	adult	179	cured	positive	new	540	lost to follow up	167	22.9	28000
10540	M	27	Walking distance	1	P	N/A	new	negative				1	-211	adult	39	death	positive	new	250	death	197	14.6	272400
10541	F	15-24	1 bus	20	P	N/A	new	positive				1	N/A	adult	181	cured	negative	N/A	N/A	N/A
10541	M	58	1 bus	10	P	N/A	new	positive				1	117	adult	207	cured	positive	new	1238	lost to follow up	261	17	85400
10541	M	29	Walking distance	1	E	no data	new	extrapulmonary				1	16	adult	23	death	positive	new	7	death	112	10.6
10544	M	49	Walking distance	1	P	N/A	new	negative				-1	no data	adult	13	death	positive	no data	13	death
10544	F	40	Walking distance	1	P	N/A	new	positive				1	no data	adult	181	cured	positive	no data	339	death	83	13	387000
10544	F	30	1 bus	10	P	N/A	new	positive				1	23	adult	179	cured	positive	new	1100	transferred	123	8.15	3400
10545	F	31	Walking distance	1	E	lymph nodes	new	extrapulmonary				0	23	adult	181	treatment complete	positive	new	active	active	208	12.4
10545	F	47	1 bus	27	P	N/A	new	negative				0	46	adult	178	treatment complete	positive	new	1159	death	14	2.74	500000
10545	M	35	1 bus	48	E	no data	new	extrapulmonary				0	not on ART	adult	5	death	positive	not on ART	5	death
10545	M	52	Walking distance	1	E	pleura	new	extrapulmonary				0	20	adult	179	treatment complete	positive	new	1277	death	210	9.8	47
10545	F	23	1 bus	12	P	N/A	new	negative				1	246	adult	185	treatment complete	positive	new	1040	lost to follow up	334	22.5
10545	F	33	1 bus	6	P	N/A	new	negative				1	15	adult	179	treatment complete	positive	new	active	active	81	22.1	206500
10546	M	31	1 bus	20	P	N/A	new	positive				0	15	adult	121	death	positive	new	106	death	31	6.87	500000
10547	F	33	1 bus	6	P	N/A	failure	positive				1	-136	retreatment	115	transferred	positive	new	251	transferred
10547	F	30	1 bus	29	P	N/A	new	negative				1	13	adult	179	treatment complete	positive	new	2189	death	2	26	13600
10548	M	33	Walking distance	1	P	N/A	new	positive				0	N/A	adult	179	cured	negative	N/A	N/A	N/A
10548	M	22	Walking distance	1	P	N/A	new	positive				0	48	adult	179	cured	positive	new	312	lost to follow up	46	33	298000
10548	M	25-64	Walking distance	1	P	N/A	new	positive				0	N/A	adult	89	death	negative	N/A	N/A	N/A
10548	M	27	Walking distance	1	P	N/A	new	negative				1	-303	adult	51	death	positive	new	354	death	248	19.7	68200
10551	M	28	1 bus	27	P	N/A	new	positive				1	16	adult	203	cured	positive	new	1096	death	84	7.44	353500
10552	M	29	Walking distance	1	P	N/A	new	positive				1	43	adult	179	cured	positive	new	173	lost to follow up	270	20.1
10552	F	19	Walking distance	1	P	N/A	new	positive				1	N/A	adult	189	cured	negative	N/A	N/A	N/A
10552	M	33	Walking distance	1	P	N/A	new	positive				1	N/A	adult	1	death	positive	N/A	N/A	N/A
10553	M	42	1 bus	22	P	N/A	new	negative				0	not on ART	adult	7	death	positive	not on ART	7	death
10553	M	19	Walking distance	1	P	N/A	new	negative				0	N/A	adult	187	treatment complete	negative	N/A	N/A	N/A
10553	F	33	1 bus	32	P	N/A	new	negative				0	28	adult	178	treatment complete	positive	new	active	active	361	13.5
10553	M	37	Walking distance	1	E	pleura	relapse	extrapulmonary				1	-287	retreatment	239	treatment complete	positive	new	1029	death
10553	F	32	1 bus	32	E	pleura	new	extrapulmonary				0	22	adult	184	treatment complete	positive	new	2169	lost to follow up	120	6.63	500000
10553	F	28	Walking distance	1	P	N/A	new	negative				1	not on ART	adult	179	treatment complete	positive	not on ART	1010	lost to follow up
10553	F	32	1 bus	12	P	N/A	relapse	negative				1	14	retreatment	239	treatment complete	positive	new	active	active	348	21.7
10553	M	48	1 bus	15	P	N/A	relapse	no data				1	no data	retreatment	7	death	positive	no data	7	death
10554	F	28	Walking distance	1	E	peritoneum	new	extrapulmonary				0	N/A	adult	31	transferred	negative	N/A	N/A	N/A
10554	M	29	1 bus	10	P	N/A	new	negative				0	14	adult	179	treatment complete	positive	new	129	death	39	8.94	95800
10554	M	54	1 bus	10	P	N/A	new	positive				0	490	adult	84	lost to follow up	positive	new	active	active	165	5.79
10555	F	25-64	Walking distance	1	P	N/A	new	positive				1	not on ART	adult	3	transferred	positive	not on ART	not on ART	no data
10555	M	48	Walking distance	1	P	N/A	new	negative				1	40	adult	179	treatment complete	positive	new	3488	lost to follow up	72	8.88
10555	F	30	1 bus	23	P	N/A	new	positive				1	no data	adult	4	death	positive	no data	4	death
10555	F	27	1 bus	20	P	N/A	new	positive				-1	21	adult	23	death	positive	new	2	death	104	32.4	500000
10558	F	46	1 bus	10	P	N/A	relapse	no data				1	-1911	retreatment	87	death	positive	new	1998	death	256	25.4	50
10559	F	31	1 bus	33	P	N/A	new	positive				0	16	adult	183	transferred	positive	new	95	transferred	63	37.7	500000
10559	F	72	1 bus	5	P	N/A	new	positive				0	N/A	adult	181	cured	negative	N/A	N/A	N/A
10559	F	40	Walking distance	1	P	N/A	new	positive				0	N/A	adult	179	cured	negative	N/A	N/A	N/A
10559	F	26	1 bus	10	P	N/A	new	positive				0	N/A	adult	181	cured	negative	N/A	N/A	N/A
10559	M	36	Walking distance	1	P	N/A	new	positive				1	17	adult	22	death	positive	new	5	death	10	0.8	100000
10565	F	54	Walking distance	1	P	N/A	new	negative				-60	15	adult	180	treatment complete	positive	new	1478	death	51	9
10565	M	32	Walking distance	1	P	N/A	new	positive				0	N/A	adult	212	cured	negative	N/A	N/A	N/A
10565	F	34	1 bus	75	P	N/A	new	negative				0	44	adult	179	treatment complete	positive	new	232	transferred	103	9.01
10565	F	38	Walking distance	1	P	N/A	new	positive				-4	21	adult	179	cured	positive	new	active	active	241	16.1	39900
10566	F	17	Walking distance	1	E	pleura	new	extrapulmonary				0	16	adult	180	treatment complete	positive	new	1278	lost to follow up	85	7.67	18800
10566	M	26	Walking distance	1	P	N/A	new	negative				0	not on ART	adult	6	death	positive	not on ART	6	death
10566	M	46	1 bus	45	P	N/A	new	positive				0	N/A	adult	5	death	positive	N/A	N/A	N/A
10566	M	38	Walking distance	1	P	N/A	new	positive				0	37	adult	211	lost to follow up	positive	new	1049	lost to follow up
10567	M	55	Walking distance	1	P	N/A	relapse	negative				0	not on ART	retreatment	190	lost to follow up	positive	not on ART	936	death
10567	M	47	1 bus	10	P	N/A	failure	positive				0	-132	retreatment	240	cured	positive	new	3870	death			0
10567	F	30	1 bus	33	P	N/A	new	negative				1	-42	adult	179	treatment complete	positive	new	active	active	5	0.6
10567	M	35	1 bus	23	P	N/A	new	negative				1	14	adult	210	treatment complete	positive	new	1828	lost to follow up	56	5.46	356600
10567	F	24	1 bus	20	P	N/A	new	negative				1	no data	adult	69	lost to follow up	positive	no data	60	death
10568	M	29	1 bus	23	P	N/A	new	positive				0	no data	adult	0	death	positive	no data	0	death
10572	M	52	1 bus	5	P	N/A	lost to follow up	positive				1	N/A	retreatment	226	lost to follow up	negative	N/A	N/A	N/A
10573	M	24	1 bus	5	P	N/A	new	positive				0	no data	adult	4	death	positive	no data	4	death
10573	M	48	Walking distance	1	P	N/A	new	positive				0	65	adult	179	cured	positive	new	active	active	208	7.1
10573	F	20	Walking distance	1	E	pleura	new	extrapulmonary				0	23	adult	183	treatment complete	positive	new	627	lost to follow up	154	9.87
10574	F	29	1 bus	43	P	N/A	new	negative				0	15	adult	179	treatment complete	positive	new	active	active	133	10.9	500000
10574	M	35	1 bus	10	P	N/A	new	negative				0	13	adult	179	treatment complete	positive	new	active	active	49	6	89800
10574	F	33	Walking distance	1	P	N/A	new	positive				0	N/A	adult	181	cured	negative	N/A	N/A	N/A
10574	F	43	1 bus	23	P	N/A	new	positive				0	15	adult	179	cured	positive	new	active	active	191	14
10575	F	28	1 bus	23	P	N/A	failure	positive				1	-143	retreatment	239	cured	positive	new	active	active
10575	M	49	1 bus	10	P	N/A	relapse	no data				1	N/A	retreatment	70	death	negative	N/A	N/A	death
10575	F	30	1 bus	10	P	N/A	new	positive				1	-176	adult	184	death	positive	new	360	death	366	14.5	250000
10575	M	30	Walking distance	1	P	N/A	new	negative				1	-63	adult	7	death	positive	new	70	death	4	0.27	121000
10576	M	35	2 bus	120	P	N/A	new	negative				0	13	adult	65	death	positive	new	52	death	271	20.5
10579	F	30	1 bus	43	P	N/A	new	positive				-9	19	adult	31	death	positive	new	12	death	4	0.6
10579	M	53	Walking distance	1	P	N/A	new	positive				0	17	adult	180	cured	positive	new	active	active	81	14.7
10580	M	21	1 bus	75	P	N/A	new	negative				0	no data	adult	1	death	positive	no data	1	death
10580	M	37	Walking distance	1	P	N/A	new	negative				0	no data	adult	3	death	positive	no data	3	death	14	3
10580	M	48	1 bus	32	E	pleura	new	extrapulmonary				0	-1	adult	179	treatment complete	positive	transferred	active	active
10581	F	23	1 bus	60	P	N/A	new	positive				1	-28	adult	180	cured	positive	new	265	death	162	18.3
10581	F	48	1 bus	43	P	N/A	new	positive				1	not on ART	adult	179	cured	positive	not on ART	1187	lost to follow up
10582	F	26	1 bus	7	P	N/A	new	negative				0	no data	adult	7	death	positive	no data	7	death
10582	F	44	1 bus	10	P	N/A	new	negative				-1	-13	adult	181	treatment complete	positive	new	active	active	204	14.6	142700
10582	M	50	Walking distance	1	P	N/A	new	negative				1	N/A	adult	179	treatment complete	negative	N/A	N/A	N/A
10582	M	31	Walking distance	1	E	pleura	new	extrapulmonary				1	29	adult	179	treatment complete	positive	new	active	active	386	16.5	20900
10582	M	71	1 bus	43	P	N/A	new	negative				1	N/A	adult	179	treatment complete	negative	N/A	N/A	N/A
10582	M	38	Walking distance	1	P	N/A	relapse	negative				1	-351	retreatment	240	treatment complete	positive	new	active	active
10583	M	38	Walking distance	1	P	N/A	new	positive				1	12	adult	179	cured	positive	new	412	lost to follow up	7	1.58	200
10583	F	40	1 bus	75	P	N/A	new	negative	X			0	-77	adult	0	death	positive	new	77	death	74	8.57
10586	M	63	Walking distance	1	P	N/A	new	negative				0	23	adult	77	death	positive	new	54	death	148	14.6
10586	M	36	Walking distance	1	E	pleura	new	extrapulmonary				1	22	adult	179	treatment complete	positive	new	active	active	90	26.8
10586	M	40	Walking distance	1	P	N/A	new	negative				1	79	adult	180	treatment complete	positive	new	484	death	252	17
10587	M	25	1 bus	5	P	N/A	new	positive				0	N/A	adult	184	cured	negative	N/A	N/A	N/A
10587	M	21	Walking distance	1	P	N/A	lost to follow up	positive				0	not on ART	adult	220	cured	positive	not on ART	1077	lost to follow up
10587	F	34	Walking distance	1	E	pleura	new	extrapulmonary				0	23	adult	170	treatment complete	positive	new	active	active	249	8.81
10587	F	31	1 bus	20	E	pleura	new	extrapulmonary				1	393	adult	182	treatment complete	positive	new	39	death	281	15.12	88600
10587	M	23	1 bus	20	P	N/A	new	negative				1	21	adult	179	treatment complete	positive	new	582	transferred	169	14.6
10588	F	50	Walking distance	1	P	N/A	new	negative				0	no data	adult	5	death	positive	no data	5	death
10588	M	53	Walking distance	1	P	N/A	new	negative				0	22	adult	79	transferred	positive	new	57	transferred	129	7.66
10588	F	23	1 bus	10	P	N/A	new	negative				0	not on ART	adult	11	death	positive	not on ART	11	death
10588	F	22	Walking distance	1	P	N/A	new	positive				0	N/A	adult	182	cured	negative	N/A	N/A	N/A
10588	F	32	Walking distance	1	P	N/A	new	negative				0	-62	adult	192	treatment complete	positive	new	active	active	3	0.38	19340
10589	F	29	Walking distance	1	P	N/A	new	positive				0	N/A	adult	184	cured	negative	N/A	N/A	N/A
10589	M	44	Walking distance	1	P	N/A	new	negative				0	49	adult	179	treatment complete	positive	new	active	active	39	4.01
10589	M	30	1 bus	10	P	N/A	new	negative				0	20	adult	47	death	positive	new	27	death	177	20.6
10590	F	35	1 bus	23	P	N/A	new	negative				1	not on ART	adult	179	treatment complete	positive	not on ART	2041	lost to follow up
10590	M	64	Walking distance	1	E	pleura	new	extrapulmonary				1	19	adult	179	treatment complete	positive	new	319	death	311	15.3
10593	M	28	1 bus	23	P	N/A	new	negative				0	18	adult	109	death	positive	new	91	death
10593	F	31	Walking distance	1	P	N/A	new	negative				1	-260	adult	182	treatment complete	positive	new	2572	death
10593	F	36	Walking distance	1	P	N/A	new	negative				1	-81	adult	179	treatment complete	positive	new	657	lost to follow up	338	14.2	86600
10594	F	68	1 bus	20	P	N/A	new	positive				0	N/A	adult	181	cured	negative	N/A	N/A	N/A
10594	F	31	1 bus	32	P	N/A	new	negative				0	67	adult	87	failure	positive	new	2050	lost to follow up
10594	F	30	1 bus	40	P	N/A	new	negative				1	36	adult	179	treatment complete	positive	new	1933	lost to follow up	344	30.5	3900
10595	F	30	Walking distance	1	P	N/A	new	positive				1	N/A	adult	184	cured	negative	N/A	N/A	N/A
10596	M	46	1 bus	30	P	N/A	new	positive				0	15	adult	135	lost to follow up	positive	new	189	lost to follow up	4	1.01
10596	M	56	1 bus	10	E	pleura	new	extrapulmonary				0	-483	adult	179	treatment complete	positive	new	active	active
10597	M	29	Walking distance	1	P	N/A	new	positive				1	not on ART	adult	36	death	positive	not on ART	36	death
10597	F	24	Walking distance	1	P	N/A	failure	positive				0	132	retreatment	243	cured	positive	new	active	active
10600	F	28	Walking distance	1	P	N/A	new	positive				0	N/A	adult	179	cured	negative	N/A	N/A	N/A
10600	F	47	1 bus	10	P	N/A	new	negative				1	-334	adult	181	treatment complete	positive	new	2504	lost to follow up	122	18.6
10600	M	24	Walking distance	1	P	N/A	new	negative				1	23	adult	193	treatment complete	positive	new	235	transferred	22	6.7
10601	F	30	Walking distance	1	P	N/A	relapse	positive				0	-453	retreatment	269	cured	positive	new	active	active
10601	F	34	Walking distance	1	P	N/A	new	positive				0	647	adult	179	cured	positive	new	1225	lost to follow up
10602	F	37	Walking distance	1	P	N/A	new	negative				-1	16	adult	179	treatment complete	positive	new	2008	lost to follow up	49	4.76
10603	F	42	Walking distance	1	E	lymph nodes	relapse	extrapulmonary				0	-1287	retreatment	239	treatment complete	positive	new	active	active	52	0.08	162000
10603	M	47	1 bus	40	P	N/A	new	positive				0	no data	adult	28	death	positive	no data	28	death			68000
10603	M	44	Walking distance	1	E	no data	new	extrapulmonary				1	27	adult	46	death	positive	new	19	death	31	5.05
10604	F	32	Walking distance	1	P	N/A	new	positive				0	N/A	adult	42	death	negative	N/A	N/A	death
10604	F	29	Walking distance	1	P	N/A	new	positive				0	13	adult	179	cured	positive	new	739	transferred	9	4.27
10604	M	83	Walking distance	1	P	N/A	new	positive				0	34	adult	178	cured	positive	new	2745	death	47	2.85
10608	M	31	Walking distance	1	E	lymph nodes	new	positive				-10	13	adult	179	treatment complete	positive	new	active	active	97	9.25
10608	M	50	Walking distance	1	P	N/A	new	positive				0	58	adult	179	cured	positive	new	812	transferred
10608	F	50	1 bus	10	P	N/A	new	positive				0	16	adult	194	cured	positive	new	active	active	151	18
10608	F	31	Walking distance	1	P	N/A	new	negative				0	1066	adult	218	treatment complete	positive	new	active	active	346	17.6
10608	M	53	Walking distance	1	P	N/A	new	negative				1	1105	adult	178	treatment complete	positive	transferred	active	active
10608	F	49	1 bus	10	E	no data	new	extrapulmonary				1	-839	adult	32	death	positive	new	871	death	40	3.7	40850
10608	M	45	Walking distance	1	P	N/A	new	negative				1	N/A	adult	178	treatment complete	negative	N/A	N/A	N/A
10608	F	32	1 bus	20	P	N/A	new	negative				1	2	adult	26	death	positive	new	24	death	29	2.82	139500
10609	F	59	1 bus	32	P	N/A	new	negative				8	12	adult	178	treatment complete	positive	new	2890	transferred	147	23.9	500000
10609	F	23	Walking distance	1	P	N/A	new	negative				-19	15	adult	180	treatment complete	positive	new	active	active	269	18
10610	M	48	Walking distance	1	E	intestine	new	extrapulmonary				1	13	adult	178	treatment complete	positive	new	active	active	2	1.26	500000
10610	M	40	1 bus	23	P	N/A	new	positive				1	13	adult	123	death	positive	new	110	death	22	7.96	203200
10610	F	21	Walking distance	1	P	N/A	new	negative				1	13	adult	179	treatment complete	positive	new	1818	lost to follow up	48	25.3	500000
10611	F	31	Walking distance	1	E	genital	new	extrapulmonary				0	N/A	adult	62	lost to follow up	negative	N/A	N/A	N/A
10611	F	32	1 bus	10	P	N/A	relapse	positive				1	19	retreatment	239	cured	positive	restart	1463	death	204	9.1
10617	M	40	1 bus	20	E	no data	new	extrapulmonary				-2	not on ART	adult	33	death	positive	not on ART	33	death
10617	F	23	Walking distance	1	P	miliary	new	negative				-1	N/A	adult	179	treatment complete	negative	N/A	N/A	N/A
10617	F	25	Walking distance	1	P	N/A	new	positive				-1	not on ART	adult	178	cured	positive	not on ART	not on ART	no data
10617	M	25	1 bus	10	P	N/A	new	positive				-1	15	adult	179	cured	positive	new	active	active	186	27	93350
10617	M	31	Walking distance	1	P	N/A	new	positive				0	-665	adult	179	cured	positive	new	3975	death
10617	F	22	Walking distance	1	P	N/A	new	positive				0	N/A	adult	179	cured	negative	N/A	N/A	N/A
10617	F	45	1 bus	23	P	N/A	new	negative				1	13	adult	123	death	positive	new	110	death	11	2.95	42050
10617	F	49	1 bus	20	P	N/A	new	negative				1	111	adult	164	treatment complete	positive	new	111	death	293	17
10618	M	16	1 bus	10	P	N/A	new	negative				-9	N/A	adult	180	treatment complete	negative	N/A	N/A	N/A
10618	M	28	1 bus	22	P	N/A	new	positive				0	43	adult	179	cured	positive	new	active	active	285	17.2	15600
10618	F	28	Walking distance	1	P	N/A	new	positive				0	1490	adult	185	cured	positive	new	active	active	326	46.9
10618	M	63	1 bus	10	P	N/A	new	positive				0	N/A	adult	209	cured	negative	N/A	N/A	N/A
10618	M	26	Walking distance	1	P	N/A	new	negative				1	12	adult	19	death	positive	new	7	death	1	0.28	45450
10621	F	53	Walking distance	1	E	no data	new	extrapulmonary				0	-39	adult	151	death	positive	new	190	death	241	30.9	4000
10621	M	37	Walking distance	1	P	N/A	new	positive				0	45	adult	182	cured	positive	new	2903	death	22	2
10621	M	36	1 bus	20	P	N/A	new	positive				0	17	adult	185	cured	positive	new	260	lost to follow up	109	10.5	95850
10622	M	68	Walking distance	1	P	N/A	new	positive				0	N/A	adult	179	cured	negative	N/A	N/A	N/A
10622	F	48	1 bus	43	P	N/A	relapse	no data				0	-647	retreatment	0	death	positive	new	647	death	22	12.7	52850
10622	M	34	1 bus	23	P	N/A	new	positive				0	28	adult	118	lost to follow up	positive	new	3044	transferred	45	9	475250
10622	M	51	Walking distance	1	P	N/A	new	positive				0	28	adult	36	death	positive	new	8	death	76	6	236900
10622	F	56	Walking distance	1	P	N/A	new	positive				1	43	adult	179	cured	positive	new	960	lost to follow up	272	6
10623	M	28	Walking distance	1	P	N/A	new	positive				0	N/A	adult	179	cured	negative	N/A	N/A	N/A
10623	M	28	1 bus	10	P	N/A	lost to follow up	no data				1	N/A	retreatment	240	treatment complete	negative	N/A	N/A	N/A
10623	F	26	1 bus	10	P	N/A	new	positive				1	26	adult	184	death	positive	new	158	death	8	2	329150
10623	M	30	1 bus	27	P	N/A	new	negative				2	N/A	adult	179	treatment complete	negative	N/A	N/A	N/A
10624	M	35	Walking distance	1	P	N/A	new	positive				1	41	adult	179	cured	positive	new	1446	lost to follow up	93	6
10624	M	38	1 bus	10	E	lymph nodes	new	extrapulmonary				1	25	adult	179	treatment complete	positive	new	274	lost to follow up	55	6	404900
10625	F	30	Walking distance	1	P	N/A	new	negative				-26	13	adult	179	treatment complete	positive	new	active	active	198	15.2
10625	M	26	Walking distance	1	P	N/A	new	positive				0	not on ART	adult	179	cured	positive	not on ART	1008	lost to follow up
10625	F	43	Walking distance	1	P	N/A	new	positive				0	41	adult	179	cured	positive	new	2964	lost to follow up	288	21
10625	M	28	Walking distance	1	P	N/A	new	negative				1	12	adult	206	treatment complete	positive	new	495	lost to follow up	147	23.5	0
10628	M	29	1 bus	27	P	N/A	failure	positive				0	14	retreatment	240	cured	positive	new	528	lost to follow up	279	11.3	12800
10628	M	42	Walking distance	1	P	N/A	new	negative				-24	no data	adult	43	death	positive	no data	43	death	193	8	<50
10628	F	28	Walking distance	1	P	N/A	new	positive				0	N/A	adult	180	cured	negative	N/A	N/A	N/A
10628	F	30	1 bus	43	P	N/A	new	positive				0	18	adult	179	cured	positive	new	active	active	237	23.2	12700
10628	M	31	1 bus	10	P	N/A	new	negative				1	16	adult	98	death	positive	new	82	death	90	5.5	2300
10629	F	22	Walking distance	1	P	N/A	new	positive				0	16	adult	179	cured	positive	new	302	lost to follow up	137	35.4	7100
10629	F	29	1 bus	32	P	N/A	new	positive				0	not on ART	adult	180	cured	positive	not on ART	1023	lost to follow up
10629	F	41	Walking distance	1	P	N/A	new	positive				0	37	adult	209	cured	positive	new	200	transferred	143	10	101305
10629	F	58	1 bus	5	E	lymph nodes	new	extrapulmonary				0	37	adult	182	treatment complete	positive	new	3267	death	338	19
10630	M	38	Walking distance	1	P	N/A	new	negative				-13	13	adult	179	treatment complete	positive	new	1463	death	23	8.43	10346
10630	M	36	1 bus	32	P	N/A	new	positive				0	no data	adult	12	death	positive	no data	12	death
10630	M	28	1 bus	30	P	N/A	new	positive				0	281	adult	110	lost to follow up	positive	new	2505	death	266	15.42
10630	M	46	Walking distance	1	E	pleura	new	extrapulmonary				1	-98	adult	179	treatment complete	positive	new	421	transferred	39	7.27
10631	F	35	Walking distance	1	P	N/A	new	negative				1	160	adult	179	treatment complete	positive	new	1205	lost to follow up
10631	F	43	1 bus	20	P	miliary	new	negative				1	13	adult	74	treatment complete	positive	new	61	transferred	400	18
10632	F	50	1 bus	23	P	N/A	new	negative				0	no data	adult	15	death	positive	no data	15	death	364	41	900
10632	M	36	Walking distance	1	P	N/A	new	negative				0	-15	adult	179	treatment complete	positive	new	active	active	9	0.49
10632	M	26	Walking distance	1	E	pleura	new	extrapulmonary				1	1035	adult	179	treatment complete	positive	new	active	active	162	14.7
10632	F	60	1 bus	10	P	N/A	new	positive				1	N/A	adult	149	death	negative	N/A	N/A	death
10632	M	26	1 bus	40	P	N/A	new	negative				1	17	adult	179	treatment complete	positive	new	366	lost to follow up	65	10	500000
10633	M	33	Walking distance	1	P	N/A	relapse	positive				0	17	retreatment	239	cured	positive	new	active	active	26	1.16
10636	F	35	Walking distance	1	P	N/A	new	negative				-4	13	adult	179	treatment complete	positive	new	active	active	282	13.6	66900
10636	M	48	1 bus	40	P	N/A	new	positive				1	699	adult	161	failure	positive	new	524	lost to follow up	497	21.6	226
10636	M	33	Walking distance	1	P	N/A	new	negative				0	not on ART	adult	71	treatment complete	positive	not on ART	399	transferred
10637	M	39	Walking distance	1	P	N/A	new	negative				-39	13	adult	179	treatment complete	positive	new	2160	transferred	31	4.99
10637	F	32	Walking distance	1	P	N/A	new	negative				0	36	adult	179	treatment complete	positive	new	495	transferred	214	13	21800
10637	M	63	1 bus	10	P	N/A	relapse	no data				1	-280	retreatment	5	death	positive	new	285	death
10638	M	31	Walking distance	1	P	N/A	new	positive				0	not on ART	adult	178	cured	positive	not on ART	995	lost to follow up
10638	M	31	1 bus	4	P	N/A	new	positive				1	202	adult	179	cured	positive	new	3457	transferred	245	13.73	83800
10638	M	36	Walking distance	1	P	N/A	new	positive				1	N/A	adult	179	cured	negative	N/A	N/A	N/A
10639	M	34	Walking distance	1	P	N/A	lost to follow up	positive				0	no data	retreatment	250	cured	positive	no data	384	death
10639	M	33	1 bus	10	P	N/A	lost to follow up	positive				0	11	retreatment	290	failure	positive	new	395	lost to follow up	159	20	131100
10639	M	52	1 bus	10	P	N/A	new	positive				1	19	adult	264	cured	positive	new	546	death	80	11
10639	M	24	1 bus	23	P	N/A	new	negative				1	not on ART	adult	17	death	positive	not on ART	17	death
10642	M	33	Walking distance	1	P	N/A	relapse	no data				1	-369	retreatment	124	death	positive	new	493	death
10642	F	36	1 bus	20	P	N/A	new	positive				1	N/A	adult	181	cured	negative	N/A	N/A	N/A
10643	F	35	1 bus	7	P	N/A	new	negative				1	-461	adult	178	treatment complete	positive	new	active	active	119	7.16	114000
10643	M	24	1 bus	20	P	miliary	new	negative				1	15	adult	179	treatment complete	positive	new	652	transferred	153	9
10644	M	39	1 bus	5	P	N/A	new	positive				0	N/A	adult	179	cured	negative	N/A	N/A	N/A
10644	M	56	1 bus	10	P	N/A	new	negative				1	14	adult	178	treatment complete	positive	new	1349	transferred	76	13
10645	M	53	1 bus	10	P	N/A	relapse	no data				1	20	retreatment	43	death	positive	new	23	death	197	8
10645	M	35	Walking distance	1	P	N/A	new	positive				1	N/A	adult	179	cured	negative	N/A	N/A	N/A
10646	M	29	Walking distance	1	P	N/A	relapse	positive				1	44	retreatment	209	cured	positive	restart	1516	transferred
10649	M	28	1 bus	10	P	N/A	failure	positive				-3	-140	retreatment	143	lost to follow up	positive	new	320	lost to follow up
10649	F	40	1 bus	23	P	N/A	new	positive				0	N/A	adult	180	cured	negative	N/A	N/A	N/A
10649	F	25	Walking distance	1	P	N/A	new	negative				-2	12	adult	180	treatment complete	positive	new	315	refusal	58	21
10649	M	43	Walking distance	1	P	N/A	relapse	negative				1	-40	retreatment	239	treatment complete	positive	new	1418	lost to follow up	322	15.1	66400
10650	F	48	1 bus	23	P	N/A	new	negative				0	16	adult	178	treatment complete	positive	new	active	active	275	21
10650	M	33	1 bus	20	P	N/A	new	negative	X			-60	19	adult	179	treatment complete	positive	new	1174	lost to follow up	48	5.75	299600
10650	F	33	Walking distance	1	E	pleura	new	extrapulmonary	X			1	15	adult	179	treatment complete	positive	new	active	active	21	6.1
10651	F	33	1 bus	7	E	no data	new	extrapulmonary				0	no data	adult	39	death	positive	no data	39	death
10651	M	53	1 bus	20	P	N/A	new	negative				-19	-29	adult	22	death	positive	new	51	death	335	7.36
10651	F	25	1 bus	10	E	meningeal	new	extrapulmonary				0	16	adult	125	transferred	positive	new	110	transferred	158	4
10651	F	43	1 bus	10	E	peritoneum	new	extrapulmonary				0	N/A	adult	179	treatment complete	negative	N/A	N/A	N/A
10651	M	28	Walking distance	1	P	N/A	new	positive				0	N/A	adult	180	cured	negative	N/A	N/A	N/A
10651	M	29	1 bus	10	P	N/A	new	positive				0	50	adult	188	cured	positive	new	2647	lost to follow up	327	24.83
10651	F	26	1 bus	4	P	N/A	new	positive				0	N/A	adult	179	cured	negative	N/A	N/A	N/A
10651	F	41	1 bus	20	P	N/A	new	negative				0	289	adult	181	treatment complete	positive	new	990	transferred
10651	M	26	1 bus	29	P	N/A	new	positive				0	not on ART	adult	180	cured	positive	not on ART	1118	lost to follow up
10651	F	36	Walking distance	1	P	N/A	new	negative				0	no data	adult	94	lost to follow up	positive	no data	982	lost to follow up
10653	F	20	1 bus	10	E	no data	new	extrapulmonary				1	not on ART	adult	180	treatment complete	positive	not on ART	1411	death
10656	M	42	1 bus	10	P	N/A	new	positive				0	N/A	adult	179	cured	negative	N/A	N/A	N/A
10656	M	38	Walking distance	1	P	N/A	new	negative				1	-12	adult	5	death	positive	new	17	death	5	0.76
10656	F	40	1 bus	22	P	N/A	new	negative				0	59	adult	179	treatment complete	positive	new	444	death	91	14.4	34750
10656	M	27	Walking distance	1	P	N/A	new	negative				1	14	adult	179	treatment complete	positive	new	active	active	186	14	100000
10656	F	39	1 bus	10	E	pleura	new	extrapulmonary				1	-54	adult	179	treatment complete	positive	new	2629	transferred	227	11.7
10657	M	57	Walking distance	1	P	N/A	new	negative				0	not on ART	adult	179	treatment complete	positive	not on ART	962	lost to follow up
10657	F	51	Walking distance	1	E	lymph nodes	new	positive				0	-89	adult	186	treatment complete	positive	new	1429	lost to follow up	240	9.53	72500
10657	F	41	1 bus	10	P	N/A	new	negative				0	N/A	adult	178	treatment complete	negative	N/A	N/A	N/A
10658	F	25	1 bus	40	P	N/A	relapse	positive				0	13	retreatment	239	cured	positive	new	active	active	213	13
10658	M	25	Walking distance	1	P	N/A	new	negative				0	197	adult	180	treatment complete	positive	new	active	active	561	18.81
10658	F	48	1 bus	29	P	N/A	new	positive				0	18	adult	183	cured	positive	new	active	active	182	7
10658	F	46	1 bus	33	P	N/A	relapse	negative				1	14	retreatment	239	treatment complete	positive	new	active	active	119	6
10658	M	29	Walking distance	1	P	N/A	new	negative				0	22	adult	180	treatment complete	positive	new	308	lost to follow up	260	10.56	55900
10658	F	38	1 bus	10	P	N/A	new	negative				0	611	adult	178	treatment complete	positive	new	active	active	327
10659	F	30	Walking distance	1	P	N/A	new	negative				0	no data	adult	14	death	positive	no data	14	death
10659	F	33	Walking distance	1	P	N/A	new	negative				-12	12	adult	205	treatment complete	positive	new	297	death	23	2	207250
10659	M	48	Walking distance	1	P	N/A	new	negative				-3	17	adult	75	death	positive	new	58	death	15	4
10659	M	30	1 bus	10	P	N/A	new	positive				0	14	adult	179	cured	positive	new	1378	death	137	21
10659	M	32	1 bus	10	P	N/A	new	positive				0	28	adult	59	death	positive	new	31	death	156	16.42	331900
10659	M	62	Walking distance	1	P	N/A	new	positive				0	N/A	adult	179	cured	negative	N/A	N/A	N/A
10659	M	25	Walking distance	1	P	N/A	new	negative				1	13	adult	178	treatment complete	positive	new	692	lost to follow up	84	5
10659	F	40	1 bus	40	P	N/A	relapse	positive				1	N/A	retreatment	239	cured	negative	N/A	N/A	N/A
10660	F	33	Walking distance	1	P	N/A	new	negative				-1	889	adult	192	treatment complete	positive	new	148	transferred	292	19.5
10660	M	33	Walking distance	1	P	N/A	new	negative				-4	no data	adult	31	death	positive	no data	31	death
10663	M	31	1 bus	20	P	N/A	new	negative				0	not on ART	adult	5	death	positive	not on ART	5	death
10663	F	52	Walking distance	1	P	N/A	new	negative				1	38	adult	179	treatment complete	positive	new	2333	death	101	13.7
10663	F	50	1 bus	20	P	miliary	new	negative				1	-131	adult	179	treatment complete	positive	new	3686	death	331	15.8
10664	F	28	Walking distance	1	E	pleura	new	extrapulmonary				0	N/A	adult	181	treatment complete	negative	N/A	N/A	N/A
10665	F	25	1 bus	20	E	lymph nodes	new	extrapulmonary				-7	22	adult	176	lost to follow up	positive	new	189	lost to follow up	331	12.98
10665	F	52	1 bus	40	P	N/A	relapse	no data				1	231	retreatment	0	lost to follow up	positive	new	active	active	303	18.61
10665	F	20	Walking distance	1	P	N/A	new	positive				0	1199	adult	149	failure	positive	new	81	death	627	40.1
10666	M	51	1 bus	10	P	N/A	new	positive				0	N/A	adult	181	cured	negative	N/A	N/A	N/A
10666	F	27	1 bus	40	P	N/A	new	positive				0	-483	adult	179	cured	positive	new	1117	transferred	161	11.6	118700
10667	F	41	Walking distance	1	P	N/A	new	negative				0	41	adult	179	treatment complete	positive	new	155	transferred	54	9.84	127700
10670	F	48	Walking distance	1	P	N/A	new	negative				1	16	adult	179	treatment complete	positive	new	181	transferred	28	5.39	150900
10670	M	41	1 bus	32	P	N/A	new	negative				1	15	adult	155	death	positive	new	140	death	63	3.59
10670	F	29	Walking distance	1	P	N/A	new	negative				1	no data	adult	6	death	positive	no data	6	death
10671	F	30	1 bus	20	P	N/A	new	positive				0	not on ART	adult	181	cured	positive	not on ART	2016	refusal
10671	M	21	Walking distance	1	P	N/A	new	positive				0	N/A	adult	181	cured	negative	N/A	N/A	N/A
10671	M	31	Walking distance	1	E	no data	new	extrapulmonary				1	-6	adult	0	death	positive	new	6	death	290	13
10671	M	50	1 bus	10	P	N/A	new	negative				1	no data	adult	26	death	positive	no data	26	death			23750
10672	M	29	1 bus	4	P	N/A	new	negative				-1	15	adult	179	treatment complete	positive	new	245	death	4	0.5	140650
10672	M	51	1 bus	4	P	N/A	new	negative				0	-307	adult	2	death	positive	new	309	death	28	2.53	17000
10672	M	46	Walking distance	1	E	pleura	new	extrapulmonary				-5	90	adult	179	treatment complete	positive	new	active	active	218	18.13
10672	M	49	Walking distance	1	P	N/A	new	positive				0	N/A	adult	12	transferred	negative	N/A	N/A	N/A
10672	M	29	1 bus	12	E	no data	new	extrapulmonary				0	no data	adult	1	death	positive	no data	1	death
10672	M	63	Walking distance	1	E	pleura	new	extrapulmonary				0	-356	adult	179	treatment complete	positive	new	585	death	134	2.33	73000
10672	F	42	Walking distance	1	P	N/A	new	positive				1	N/A	adult	179	cured	negative	N/A	N/A	N/A
10672	F	52	1 bus	10	P	N/A	new	positive				1	N/A	adult	180	cured	negative	N/A	N/A	N/A
10672	M	57	1 bus	10	P	N/A	relapse	no data				1	-413	retreatment	12	death	positive	new	425	death	203	12.1	90300
10674	M	51	Walking distance	1	P	N/A	new	negative				0	20	adult	179	treatment complete	positive	new	818	transferred	71	2.05
10674	F	32	1 bus	32	E	lymph nodes	new	positive				1	12	adult	91	failure	positive	new	90	death	35	5.01	49300
10677	M	41	1 bus	10	P	N/A	new	negative				8	no data	adult	0	death	positive	no data	0	death	4	5
10677	F	17	Walking distance	1	P	N/A	new	positive				0	31	adult	179	cured	positive	new	1222	transferred	311	15.8
10678	F	31	Walking distance	1	P	N/A	new	negative				0	not on ART	adult	29	death	positive	not on ART	29	death
10678	M	62	1 bus	10	P	N/A	new	positive				0	N/A	adult	179	cured	negative	N/A	N/A	N/A
10678	F	47	1 bus	23	P	N/A	new	positive				0	N/A	adult	24	death	positive	N/A	N/A	death
10679	M	38	1 bus	38	P	N/A	new	negative				0	-62	adult	16	death	positive	new	78	death	91	3.72
10679	F	35	1 bus	40	P	N/A	new	negative				0	not on ART	adult	164	treatment complete	positive	not on ART	961	lost to follow up
10679	F	33	1 bus	40	P	N/A	new	positive				1	575	adult	209	cured	positive	new	773	lost to follow up	179
10679	M	38	1 bus	12	P	N/A	new	negative				1	504	adult	180	treatment complete	positive	new	active	active	338
10681	F	31	1 bus	32	P	N/A	failure	positive				1	-21	retreatment	239	cured	positive	new	2050	lost to follow up	143	10.8
10681	F	33	1 bus	10	P	N/A	new	negative				0	13	adult	189	treatment complete	positive	new	1870	lost to follow up	14	2.8	840
10681	M	40	1 bus	20	P	N/A	new	negative				1	12	adult	179	treatment complete	positive	new	207	transferred	40	3
10684	M	24	1 bus	22	P	N/A	new	negative				1	13	adult	179	treatment complete	positive	new	640	lost to follow up	60	10
10684	M	30	1 bus	32	P	N/A	new	positive				0	1697	adult	193	cured	positive	new	967	lost to follow up	422	22.2
10684	F	34	Walking distance	1	P	N/A	new	negative				1	-40	adult	179	treatment complete	positive	new	active	active	66	6
10685	M	50	Walking distance	1	P	N/A	new	negative				0	-19	adult	18	death	positive	new	37	death	42	5	5600
10685	F	38	1 bus	12	E	bone	new	extrapulmonary				0	-621	adult	177	treatment complete	positive	new	active	active
10685	F	27	1 bus	10	P	N/A	new	negative				0	no data	adult	6	death	positive	no data	6	death	13	1	500000
10685	F	25	1 bus	10	P	N/A	new	negative				1	15	adult	89	death	positive	new	74	death	6	2
10685	F	28	Walking distance	1	P	N/A	new	positive				1	N/A	adult	180	cured	negative	N/A	N/A	N/A
10685	M	57	1 bus	40	P	N/A	relapse	negative				1	22	retreatment	239	treatment complete	positive	new	346	death	231	7.07	22100
10686	M	38	Walking distance	1	P	N/A	new	positive				0	-1947	adult	179	cured	positive	new	active	active	263	9.39	159000
10686	M	51	Walking distance	1	E	no data	new	extrapulmonary				1	42	adult	56	death	positive	new	14	death	86	4.83
10687	M	29	1 bus	5	E	peritoneum	new	extrapulmonary				1	13	adult	179	treatment complete	positive	new	active	active	71	15.6	85900
10687	M	37	1 bus	33	P	N/A	new	negative				1	not on ART	adult	4	death	positive	not on ART	4	death
10687	M	33	1 bus	23	P	N/A	relapse	positive				1	-345	retreatment	240	cured	positive	new	active	active
10687	F	30	Walking distance	1	P	N/A	new	negative				1	-141	adult	190	treatment complete	positive	new	1441	transferred	30	4.93
10687	M	34	Walking distance	1	P	N/A	new	positive				1	not on ART	adult	25	death	positive	not on ART	25	death
10688	M	24	Walking distance	1	P	N/A	new	negative				0	-1460	adult	178	treatment complete	positive	new	active	active	141	26.9	109000
10688	M	30	Walking distance	1	E	pleura	new	extrapulmonary				0	N/A	adult	35	transferred	negative	N/A	N/A	N/A
10688	F	58	1 bus	38	P	N/A	new	negative				0	N/A	adult	30	death	positive	N/A	N/A	N/A
10688	M	48	Walking distance	1	P	N/A	new	negative				0	84	adult	179	treatment complete	positive	new	98	death	105	9.93
10688	M	51	Walking distance	1	P	N/A	new	positive				1	N/A	adult	216	cured	negative	N/A	N/A	N/A
10691	F	31	1 bus	22	P	N/A	new	positive				0	no data	adult	8	death	positive	no data	8	death			461900
10692	M	48	Walking distance	1	P	N/A	new	negative				0	16	adult	179	treatment complete	positive	new	998	transferred	103	8.78
10692	M	30	1 bus	10	P	N/A	new	negative				0	16	adult	179	treatment complete	positive	new	188	lost to follow up	61	7.92	253700
10693	M	32	Walking distance	1	P	N/A	new	negative				0	13	adult	179	treatment complete	positive	new	478	lost to follow up	26	3.73
10694	F	51	Walking distance	1	P	N/A	new	positive				0	904	adult	209	cured	positive	new	active	active	224	7.2
10694	M	46	1 bus	20	P	N/A	new	negative				0	35	adult	115	death	positive	new	80	death	42	6.81
10694	F	32	Walking distance	1	E	pleura	new	extrapulmonary				0	-56	adult	179	treatment complete	positive	new	active	active	46	6.27
10694	M	35	1 bus	23	P	N/A	new	negative				1	not on ART	adult	6	death	positive	not on ART	6	death
10695	F	38	1 bus	23	P	N/A	new	positive				1	-590	adult	178	cured	positive	new	active	active	204	7.5	111600
10695	F	39	1 bus	23	E	pleura	new	extrapulmonary				1	117	adult	179	treatment complete	positive	new	active	active	284	16.74	27120
10698	M	35	1 bus	10	E	no data	new	extrapulmonary				-6	107	adult	180	treatment complete	positive	new	active	active	263	23.9
10698	F	31	Walking distance	1	P	N/A	new	negative				0	not on ART	adult	178	treatment complete	positive	not on ART	1989	refusal
10698	M	46	Walking distance	1	E	no data	new	extrapulmonary				1	16	adult	141	death	positive	new	125	death	146	18	90
10698	M	31	Walking distance	1	P	N/A	new	positive				-2	849	adult	179	cured	positive	new	260	lost to follow up	343	33.9
10698	M	30	1 bus	30	P	N/A	new	negative				1	-19	adult	179	treatment complete	positive	new	1300	death	33	1.54
10699	F	23	Walking distance	1	E	pleura	new	extrapulmonary				0	16	adult	182	treatment complete	positive	new	1479	lost to follow up	352	28.7
10700	M	38	Walking distance	1	P	N/A	new	negative				0	15	adult	179	treatment complete	positive	new	275	lost to follow up	220	9.1	500000
10700	M	33	1 bus	27	P	N/A	new	positive				-6	25	adult	179	cured	positive	new	287	lost to follow up	75	7.84	500000
10700	M	49	Walking distance	1	P	N/A	new	negative				1	14	adult	18	death	positive	new	4	death	233	12
10701	F	37	1 bus	10	P	N/A	new	positive				0	N/A	adult	227	cured	negative	N/A	N/A	N/A
10701	M	45	Walking distance	1	E	pleura	new	extrapulmonary				1	-233	adult	179	treatment complete	positive	new	active	active	59	6.87	257400
10702	F	35	Walking distance	1	E	pleura	new	extrapulmonary				0	-127	adult	181	treatment complete	positive	new	active	active	236	10.9	87300
10702	F	38	Walking distance	1	P	N/A	new	positive				0	97	adult	179	cured	positive	new	active	active	90		180640
10702	F	44	1 bus	20	P	N/A	new	negative				-10	65	adult	179	treatment complete	positive	new	active	active	37	5.89
10702	M	28	1 bus	33	P	N/A	new	positive				0	69	adult	179	cured	positive	new	3071	death	175	12.9
10705	M	60	1 bus	10	P	N/A	new	positive				0	N/A	adult	184	cured	negative	N/A	N/A	N/A
10705	F	55	1 bus	63	P	N/A	new	negative				0	N/A	adult	188	treatment complete	negative	N/A	N/A	N/A
10705	M	27	Walking distance	1	P	N/A	new	negative				1	no data	adult	3	death	positive	no data	3	death
10706	M	53	1 bus	10	P	N/A	new	positive				0	23	adult	86	death	positive	new	63	death	27	4	357950
10708	F	40	Walking distance	1	P	N/A	new	positive				-2	23	adult	181	cured	positive	new	929	death	35	7.56
10708	F	51	1 bus	32	E	pleura	new	extrapulmonary				0	N/A	adult	179	treatment complete	negative	N/A	N/A	N/A
10708	F	26	Walking distance	1	P	N/A	new	positive				0	N/A	adult	179	cured	negative	N/A	N/A	N/A
[truncated: 7,655 more rows]
